# Supplementary material for: Effective analysis of testicular seminoma toxicity and mechanisms of acetyl tributyl citrate using network toxicology, bulk RNA sequencing data, single-cell RNA sequencing data, and clinical data
Source: Front Immunol. 2026 Jul 13;17:1752528. doi: 10.3389/fimmu.2026.1752528 (PMC13402383; doi:10.3389/fimmu.2026.1752528)
Supplement: Supplementary Table 1 — List of target genes for ATBC. [file Table1.xlsx]

## Sheet: chembl_potential target genes 1
	GeneName
1	NEU2
2	HEXB
3	HEXA
4	ADPRS
5	PRKAA2
6	PRKAA1
7	PRKAG2
8	PRKAB1
9	OARD1
10	PRKAB2
11	LPCAT1
12	ACACB
13	ACLY
14	PRKAG1
15	NCEH1
16	PDK2
17	PDK3
18	PDK4
19	PDK1
20	OGA
21	NEU1
22	SCP2
23	FOLH1
24	NAGLU
25	PAOX
26	MACROD1
27	SLC33A1
28	HLCS
29	PLA2G7
30	PRKAG3
31	MACROD2
32	ACACA
33	NAALAD2
34	NEU4
35	NGLY1
36	NAGK
37	HEXD
38	SLC13A5
39	MSR1
40	NEU3

## Sheet: swiss_potential target genes 2
	GeneName
1	ABCB1
2	PRKCA
3	FDFT1
4	PPM1A
5	ADCY1
6	BRD4
7	BRD3
8	CTSS
9	OPRK1
10	CCKBR
11	CCKAR
12	PRKCD
13	MMP2

## Sheet: target genes for ATBC
	GeneName
1	ABCB1
2	ACACA
3	ACACB
4	ACLY
5	ADCY1
6	ADPRS
7	BRD3
8	BRD4
9	CCKAR
10	CCKBR
11	CTSS
12	FDFT1
13	FOLH1
14	HEXA
15	HEXB
16	HEXD
17	HLCS
18	LPCAT1
19	MACROD1
20	MACROD2
21	MMP2
22	MSR1
23	NAALAD2
24	NAGK
25	NAGLU
26	NCEH1
27	NEU1
28	NEU2
29	NEU3
30	NEU4
31	NGLY1
32	OARD1
33	OGA
34	OPRK1
35	PAOX
36	PDK1
37	PDK2
38	PDK3
39	PDK4
40	PLA2G7
41	PPM1A
42	PRKAA1
43	PRKAA2
44	PRKAB1
45	PRKAB2
46	PRKAG1
47	PRKAG2
48	PRKAG3
49	PRKCA
50	PRKCD
51	SCP2
52	SLC13A5
53	SLC33A1
