# Supplementary material for: Effective analysis of testicular seminoma toxicity and mechanisms of acetyl tributyl citrate using network toxicology, bulk RNA sequencing data, single-cell RNA sequencing data, and clinical data
Source: Front Immunol. 2026 Jul 13;17:1752528. doi: 10.3389/fimmu.2026.1752528 (PMC13402383; doi:10.3389/fimmu.2026.1752528)
Supplement: Supplementary Table 2 — GO/KEGG enrichment results. [file Table2.xlsx]

## Sheet: GO_res
ONTOLOGY	ID	Description	pvalue	p.adjust	geneID	Count
CC	GO:0031588	nucleotide-activated protein kinase complex	1.00809666033387e-09	6.14938962803662e-08	PRKAA1/PRKAB1/PRKAB2/PRKAG2	4
BP	GO:0006631	fatty acid metabolic process	2.67160301957087e-06	0.00186745051068004	PDK1/PDK3/PRKAA1/PRKAB1/PRKAB2/PRKAG2	6
BP	GO:0006090	pyruvate metabolic process	6.51532634830191e-06	0.00227710655873152	PDK1/PDK3/PRKAA1/PRKAG2	4
CC	GO:1902911	protein kinase complex	1.30082031789702e-05	0.000396750196958592	PRKAA1/PRKAB1/PRKAB2/PRKAG2	4
BP	GO:0019216	regulation of lipid metabolic process	2.35372092438605e-05	0.00459174963338894	LPCAT1/PDK1/PDK3/PRKAA1/PRKAG2	5
BP	GO:0006633	fatty acid biosynthetic process	2.62761066288351e-05	0.00459174963338894	PRKAA1/PRKAB1/PRKAB2/PRKAG2	4
BP	GO:0006109	regulation of carbohydrate metabolic process	4.08053020670665e-05	0.00544162146728653	PDK1/PDK3/PRKAA1/PRKAG2	4
BP	GO:0016126	sterol biosynthetic process	4.67091971440904e-05	0.00544162146728653	FDFT1/PRKAA1/PRKAG2	3
BP	GO:0006086	acetyl-CoA biosynthetic process from pyruvate	5.83632160910979e-05	0.00565664559975363	PDK1/PDK3	2
BP	GO:0009152	purine ribonucleotide biosynthetic process	6.63527315011298e-05	0.00565664559975363	ADCY1/PDK1/PDK3/PRKAG2	4
BP	GO:0072330	monocarboxylic acid biosynthetic process	8.34912799763548e-05	0.00565664559975363	PRKAA1/PRKAB1/PRKAB2/PRKAG2	4
BP	GO:0009260	ribonucleotide biosynthetic process	8.63888008826915e-05	0.00565664559975363	ADCY1/PDK1/PDK3/PRKAG2	4
BP	GO:0042762	regulation of sulfur metabolic process	9.63805399814957e-05	0.00565664559975363	PDK1/PDK3	2
BP	GO:0046390	ribose phosphate biosynthetic process	9.71097957039249e-05	0.00565664559975363	ADCY1/PDK1/PDK3/PRKAG2	4
BP	GO:0031669	cellular response to nutrient levels	0.000125218104480922	0.0059464582279459	PRKAA1/PRKAB1/PRKAB2/PRKAG2	4
BP	GO:0072521	purine-containing compound metabolic process	0.000133612692940729	0.0059464582279459	ADCY1/OARD1/PDK1/PDK3/PRKAG2	5
BP	GO:0006164	purine nucleotide biosynthetic process	0.000139208032926246	0.0059464582279459	ADCY1/PDK1/PDK3/PRKAG2	4
BP	GO:0005996	monosaccharide metabolic process	0.000145538198077681	0.0059464582279459	HEXB/PDK1/PDK3/PRKAA1	4
BP	GO:0019217	regulation of fatty acid metabolic process	0.000154186251222486	0.0059464582279459	PDK1/PDK3/PRKAG2	3
BP	GO:0072522	purine-containing compound biosynthetic process	0.000158822105014497	0.0059464582279459	ADCY1/PDK1/PDK3/PRKAG2	4
BP	GO:0006085	acetyl-CoA biosynthetic process	0.000161634773005683	0.0059464582279459	PDK1/PDK3	2
BP	GO:0031668	cellular response to extracellular stimulus	0.000193213903593193	0.00675282593058209	PRKAA1/PRKAB1/PRKAB2/PRKAG2	4
CC	GO:0061695	transferase complex, transferring phosphorus-containing groups	0.000219241549534603	0.00445791150720359	PRKAA1/PRKAB1/PRKAB2/PRKAG2	4
BP	GO:0034440	lipid oxidation	0.000227131246948807	0.00704442023964461	PLA2G7/PRKAA1/PRKAG2	3
BP	GO:0009165	nucleotide biosynthetic process	0.00023270237248024	0.00704442023964461	ADCY1/PDK1/PDK3/PRKAG2	4
BP	GO:1901293	nucleoside phosphate biosynthetic process	0.000238784663421411	0.00704442023964461	ADCY1/PDK1/PDK3/PRKAG2	4
BP	GO:0001666	response to hypoxia	0.000241868506082219	0.00704442023964461	MMP2/PDK1/PDK3/PRKAA1	4
BP	GO:0036293	response to decreased oxygen levels	0.000298812453450054	0.0083547961984635	MMP2/PDK1/PDK3/PRKAA1	4
BP	GO:0046394	carboxylic acid biosynthetic process	0.000373241115211521	0.0096388165176194	PRKAA1/PRKAB1/PRKAB2/PRKAG2	4
BP	GO:0016053	organic acid biosynthetic process	0.000386104238187901	0.0096388165176194	PRKAA1/PRKAB1/PRKAB2/PRKAG2	4
BP	GO:0062012	regulation of small molecule metabolic process	0.000386104238187901	0.0096388165176194	PDK1/PDK3/PRKAA1/PRKAG2	4
BP	GO:0070482	response to oxygen levels	0.000412781631531952	0.00993989569447222	MMP2/PDK1/PDK3/PRKAA1	4
BP	GO:0071496	cellular response to external stimulus	0.000426604965427992	0.00993989569447222	PRKAA1/PRKAB1/PRKAB2/PRKAG2	4
MF	GO:0001968	fibronectin binding	0.000443170207972955	0.0254392685058659	CTSS/MMP2	2
BP	GO:0010565	regulation of cellular ketone metabolic process	0.00045108527793185	0.0101712454604633	PDK1/PDK3/PRKAG2	3
BP	GO:0071456	cellular response to hypoxia	0.000479103845591891	0.0104247948387837	PDK1/PDK3/PRKAA1	3
BP	GO:0030808	regulation of nucleotide biosynthetic process	0.000519350265242565	0.0104247948387837	PDK1/PDK3	2
BP	GO:1900371	regulation of purine nucleotide biosynthetic process	0.000519350265242565	0.0104247948387837	PDK1/PDK3	2
BP	GO:0009150	purine ribonucleotide metabolic process	0.000521985435418357	0.0104247948387837	ADCY1/PDK1/PDK3/PRKAG2	4
BP	GO:0016125	sterol metabolic process	0.000548773563188755	0.0104378749652527	FDFT1/PRKAA1/PRKAG2	3
BP	GO:0006084	acetyl-CoA metabolic process	0.000552505541794493	0.0104378749652527	PDK1/PDK3	2
BP	GO:0006644	phospholipid metabolic process	0.000577883469133086	0.0105988232789089	FDFT1/HEXB/LPCAT1/PLA2G7	4
BP	GO:0036294	cellular response to decreased oxygen levels	0.000591350655046417	0.0105988232789089	PDK1/PDK3/PRKAA1	3
BP	GO:0009259	ribonucleotide metabolic process	0.000637934393780247	0.0110387136550633	ADCY1/PDK1/PDK3/PRKAG2	4
BP	GO:0016052	carbohydrate catabolic process	0.000647478197221167	0.0110387136550633	HEXB/PRKAA1/PRKAG2	3
BP	GO:0019693	ribose phosphate metabolic process	0.000689081620293037	0.0114682869663055	ADCY1/PDK1/PDK3/PRKAG2	4
BP	GO:0071453	cellular response to oxygen levels	0.00078269575056444	0.0127233565033615	PDK1/PDK3/PRKAA1	3
BP	GO:1901136	carbohydrate derivative catabolic process	0.000835990859791332	0.0132808547953214	HEXB/NAGK/NGLY1	3
BP	GO:0006694	steroid biosynthetic process	0.000920185868793666	0.0142935538285949	FDFT1/PRKAA1/PRKAG2	3
MF	GO:0004674	protein serine/threonine kinase activity	0.00101182059941081	0.0254392685058659	PDK3/PRKAA1/PRKAB2/PRKAG2	4
BP	GO:0030574	collagen catabolic process	0.00102808068721033	0.0153823504382318	CTSS/MMP2	2
BP	GO:0030258	lipid modification	0.00104058228140277	0.0153823504382318	PLA2G7/PRKAA1/PRKAG2	3
BP	GO:0006006	glucose metabolic process	0.00105629874253952	0.0153823504382318	PDK1/PDK3/PRKAA1	3
MF	GO:0008236	serine-type peptidase activity	0.00110214399089433	0.0254392685058659	CTSS/MMP2/NAALAD2	3
BP	GO:0035384	thioester biosynthetic process	0.00112115607016554	0.0156737618609143	PDK1/PDK3	2
BP	GO:0071616	acyl-CoA biosynthetic process	0.00112115607016554	0.0156737618609143	PDK1/PDK3	2
BP	GO:1900542	regulation of purine nucleotide metabolic process	0.00116915928072515	0.0160243595534683	PDK1/PDK3	2
MF	GO:0017171	serine hydrolase activity	0.00116962154049958	0.0254392685058659	CTSS/MMP2/NAALAD2	3
BP	GO:0006140	regulation of nucleotide metabolic process	0.00121813695264984	0.0163745717288892	PDK1/PDK3	2
BP	GO:0006163	purine nucleotide metabolic process	0.00126845074211695	0.0167291899762217	ADCY1/PDK1/PDK3/PRKAG2	4
BP	GO:0006110	regulation of glycolytic process	0.00137089764714514	0.0177455084324899	PRKAA1/PRKAG2	2
BP	GO:0031667	response to nutrient levels	0.00162270740480906	0.0201699699712177	PRKAA1/PRKAB1/PRKAB2/PRKAG2	4
BP	GO:0042180	cellular ketone metabolic process	0.00166246852087464	0.0201699699712177	PDK1/PDK3/PRKAG2	3
BP	GO:0033866	nucleoside bisphosphate biosynthetic process	0.00170247242961637	0.0201699699712177	PDK1/PDK3	2
BP	GO:0034030	ribonucleoside bisphosphate biosynthetic process	0.00170247242961637	0.0201699699712177	PDK1/PDK3	2
BP	GO:0034033	purine nucleoside bisphosphate biosynthetic process	0.00170247242961637	0.0201699699712177	PDK1/PDK3	2
BP	GO:0019318	hexose metabolic process	0.00181391589609154	0.0205264881509586	PDK1/PDK3/PRKAA1	3
BP	GO:0006695	cholesterol biosynthetic process	0.00182066132383324	0.0205264881509586	FDFT1/PRKAA1	2
BP	GO:1902653	secondary alcohol biosynthetic process	0.00182066132383324	0.0205264881509586	FDFT1/PRKAA1	2
BP	GO:0022617	extracellular matrix disassembly	0.00194265706025209	0.0212355966793967	CTSS/MMP2	2
BP	GO:0006687	glycosphingolipid metabolic process	0.00200507779805462	0.0212355966793967	HEXB/PRKAA1	2
BP	GO:0043470	regulation of carbohydrate catabolic process	0.00200507779805462	0.0212355966793967	PRKAA1/PRKAG2	2
BP	GO:0070050	neuron cellular homeostasis	0.00200507779805462	0.0212355966793967	HEXB/PRKAA1	2
BP	GO:1901617	organic hydroxy compound biosynthetic process	0.00224230700906652	0.0233936208856343	FDFT1/PRKAA1/PRKAG2	3
BP	GO:0051055	negative regulation of lipid biosynthetic process	0.00233133530030101	0.0239647555133883	LPCAT1/PRKAA1	2
BP	GO:0043627	response to estrogen	0.00239940449930496	0.0243070107973068	MMP2/PRKAA1	2
BP	GO:0014823	response to activity	0.00260921401510229	0.0260548656650928	MMP2/PRKAA1	2
BP	GO:0046470	phosphatidylcholine metabolic process	0.00290196205270873	0.0285700207724423	LPCAT1/PLA2G7	2
BP	GO:0048511	rhythmic process	0.00357394126142439	0.0346970130796618	ADCY1/MMP2/PRKAA1	3
BP	GO:0071277	cellular response to calcium ion	0.00378272758811453	0.0362209121108501	ADCY1/PRKAA1	2
BP	GO:0006096	glycolytic process	0.00395466200302115	0.0373555235150241	PRKAA1/PRKAG2	2
CC	GO:0043202	lysosomal lumen	0.00431077546386246	0.0657393258239026	CTSS/HEXB	2
BP	GO:0006790	sulfur compound metabolic process	0.00433098412536825	0.0403647720484321	HEXB/PDK1/PDK3	3
BP	GO:0006637	acyl-CoA metabolic process	0.00458463269162031	0.0416189383304233	PDK1/PDK3	2
BP	GO:0035383	thioester metabolic process	0.00458463269162031	0.0416189383304233	PDK1/PDK3	2
BP	GO:0008202	steroid metabolic process	0.0047233156817483	0.0423281751479751	FDFT1/PRKAA1/PRKAG2	3
BP	GO:0016042	lipid catabolic process	0.00501043185855781	0.0436764336392748	HEXB/PLA2G7/PRKAA1	3
BP	GO:0042542	response to hydrogen peroxide	0.00506121763201896	0.0436764336392748	MMP2/PRKAA1	2
BP	GO:0120162	positive regulation of cold-induced thermogenesis	0.00506121763201896	0.0436764336392748	PRKAB1/PRKAB2	2
BP	GO:0010906	regulation of glucose metabolic process	0.00525800128836891	0.0437540821496413	PDK1/PDK3	2
BP	GO:0097306	cellular response to alcohol	0.00525800128836891	0.0437540821496413	ADCY1/PRKAA1	2
BP	GO:1901655	cellular response to ketone	0.00525800128836891	0.0437540821496413	ADCY1/PRKAA1	2
BP	GO:0032963	collagen metabolic process	0.00555972131620489	0.0449745559385015	CTSS/MMP2	2
BP	GO:0006664	glycolipid metabolic process	0.00566203279340219	0.0449745559385015	HEXB/PRKAA1	2
BP	GO:0006672	ceramide metabolic process	0.00566203279340219	0.0449745559385015	HEXB/PRKAA1	2
BP	GO:0019395	fatty acid oxidation	0.00566203279340219	0.0449745559385015	PRKAA1/PRKAG2	2
BP	GO:1903509	liposaccharide metabolic process	0.00576521039629526	0.0452795737866335	HEXB/PRKAA1	2
BP	GO:0045833	negative regulation of lipid metabolic process	0.0061865468755183	0.0480488473998588	LPCAT1/PRKAA1	2
BP	GO:0042752	regulation of circadian rhythm	0.00640236619138734	0.0491786150305467	ADCY1/PRKAA1	2
BP	GO:0033865	nucleoside bisphosphate metabolic process	0.00765004960432976	0.056887070993899	PDK1/PDK3	2
BP	GO:0033875	ribonucleoside bisphosphate metabolic process	0.00765004960432976	0.056887070993899	PDK1/PDK3	2
BP	GO:0034032	purine nucleoside bisphosphate metabolic process	0.00765004960432976	0.056887070993899	PDK1/PDK3	2
MF	GO:0016798	hydrolase activity, acting on glycosyl bonds	0.00870100543636827	0.082967221206754	HEXB/OARD1	2
BP	GO:0071333	cellular response to glucose stimulus	0.00899874590038569	0.0658491092267726	PDK3/PRKAA1	2
BP	GO:0071331	cellular response to hexose stimulus	0.00925463805947725	0.0658491092267726	PDK3/PRKAA1	2
BP	GO:0043467	regulation of generation of precursor metabolites and energy	0.00938380395452539	0.0658491092267726	PRKAA1/PRKAG2	2
BP	GO:0008203	cholesterol metabolic process	0.00951378080982418	0.0658491092267726	FDFT1/PRKAA1	2
BP	GO:0071326	cellular response to monosaccharide stimulus	0.00951378080982418	0.0658491092267726	PDK3/PRKAA1	2
BP	GO:0051592	response to calcium ion	0.0100417641763584	0.0658491092267726	ADCY1/PRKAA1	2
BP	GO:0046165	alcohol biosynthetic process	0.0101757706105759	0.0658491092267726	FDFT1/PRKAA1	2
BP	GO:0009410	response to xenobiotic stimulus	0.0102969099054703	0.0658491092267726	ADCY1/MMP2/PRKAA1	3
BP	GO:0043543	protein acylation	0.0104461844716582	0.0658491092267726	PPM1A/PRKAA1	2
CC	GO:0005766	primary lysosome	0.0104601593585258	0.101626298331124	HEXB/LPCAT1	2
CC	GO:0042582	azurophil granule	0.0104601593585258	0.101626298331124	HEXB/LPCAT1	2
BP	GO:0006171	cAMP biosynthetic process	0.0105509302337604	0.0658491092267726	ADCY1	1
BP	GO:0014012	peripheral nervous system axon regeneration	0.0105509302337604	0.0658491092267726	MMP2	1
BP	GO:0045542	positive regulation of cholesterol biosynthetic process	0.0105509302337604	0.0658491092267726	PRKAA1	1
BP	GO:0060346	bone trabecula formation	0.0105509302337604	0.0658491092267726	MMP2	1
BP	GO:0070432	regulation of nucleotide-binding oligomerization domain containing 2 signaling pathway	0.0105509302337604	0.0658491092267726	NAGK	1
BP	GO:0106120	positive regulation of sterol biosynthetic process	0.0105509302337604	0.0658491092267726	PRKAA1	1
BP	GO:0150172	regulation of phosphatidylcholine metabolic process	0.0105509302337604	0.0658491092267726	LPCAT1	1
BP	GO:1903943	regulation of hepatocyte apoptotic process	0.0105509302337604	0.0658491092267726	PRKAA1	1
BP	GO:1904179	positive regulation of adipose tissue development	0.0105509302337604	0.0658491092267726	PRKAA1	1
MF	GO:0004862	cAMP-dependent protein kinase inhibitor activity	0.0107632905281083	0.082967221206754	PRKAG2	1
MF	GO:0008239	dipeptidyl-peptidase activity	0.0107632905281083	0.082967221206754	NAALAD2	1
BP	GO:0120161	regulation of cold-induced thermogenesis	0.010857782721555	0.0662638108609335	PRKAB1/PRKAB2	2
BP	GO:1902652	secondary alcohol metabolic process	0.010857782721555	0.0662638108609335	FDFT1/PRKAA1	2
BP	GO:0071322	cellular response to carbohydrate stimulus	0.0109965694704839	0.0662638108609335	PDK3/PRKAA1	2
BP	GO:0106106	cold-induced thermogenesis	0.0109965694704839	0.0662638108609335	PRKAB1/PRKAB2	2
BP	GO:0009411	response to UV	0.0111361471187735	0.0664633661306027	MMP2/PRKAA1	2
BP	GO:0034614	cellular response to reactive oxygen species	0.0114176684893955	0.0664633661306027	MMP2/PRKAA1	2
BP	GO:0035878	nail development	0.0116001869355272	0.0664633661306027	PRKAB1	1
BP	GO:0038183	bile acid signaling pathway	0.0116001869355272	0.0664633661306027	PRKAA1	1
BP	GO:0071492	cellular response to UV-A	0.0116001869355272	0.0664633661306027	MMP2	1
BP	GO:0099004	calmodulin dependent kinase signaling pathway	0.0116001869355272	0.0664633661306027	PRKAA1	1
BP	GO:0001678	intracellular glucose homeostasis	0.0118458409510923	0.0668686970356417	PDK3/PRKAA1	2
BP	GO:0090316	positive regulation of intracellular protein transport	0.0119901292882211	0.0668686970356417	PPM1A/PRKAA1	2
CC	GO:0034362	low-density lipoprotein particle	0.0120055590022231	0.101626298331124	PLA2G7	1
BP	GO:0044272	sulfur compound biosynthetic process	0.0124276638512159	0.0668686970356417	PDK1/PDK3	2
BP	GO:0006665	sphingolipid metabolic process	0.0125750597623591	0.0668686970356417	HEXB/PRKAA1	2
BP	GO:0001553	luteinization	0.0126483865357865	0.0668686970356417	MMP2	1
BP	GO:0006054	N-acetylneuraminate metabolic process	0.0126483865357865	0.0668686970356417	NAGK	1
BP	GO:0032782	bile acid secretion	0.0126483865357865	0.0668686970356417	PRKAA1	1
BP	GO:0050655	dermatan sulfate proteoglycan metabolic process	0.0126483865357865	0.0668686970356417	HEXB	1
BP	GO:0071712	ER-associated misfolded protein catabolic process	0.0126483865357865	0.0668686970356417	NGLY1	1
BP	GO:2000303	regulation of ceramide biosynthetic process	0.0126483865357865	0.0668686970356417	PRKAA1	1
BP	GO:0007292	female gamete generation	0.012723228477454	0.0668686970356417	HEXB/MMP2	2
MF	GO:0008603	cAMP-dependent protein kinase regulator activity	0.0129027004834005	0.082967221206754	PRKAG2	1
CC	GO:0005775	vacuolar lumen	0.0133280391253934	0.101626298331124	CTSS/HEXB	2
BP	GO:1990845	adaptive thermogenesis	0.013475607099106	0.0683798250031242	PRKAB1/PRKAB2	2
BP	GO:0031349	positive regulation of defense response	0.0135138752183169	0.0683798250031242	CTSS/NAGK/PLA2G7	3
BP	GO:0006596	polyamine biosynthetic process	0.0136955300435442	0.0683798250031242	PAOX	1
BP	GO:0061430	bone trabecula morphogenesis	0.0136955300435442	0.0683798250031242	MMP2	1
BP	GO:0071361	cellular response to ethanol	0.0136955300435442	0.0683798250031242	PRKAA1	1
BP	GO:0090153	regulation of sphingolipid biosynthetic process	0.0136955300435442	0.0683798250031242	PRKAA1	1
BP	GO:1905038	regulation of membrane lipid metabolic process	0.0136955300435442	0.0683798250031242	PRKAA1	1
BP	GO:0036151	phosphatidylcholine acyl-chain remodeling	0.0147416184668948	0.0710176189561411	LPCAT1	1
BP	GO:0046479	glycosphingolipid catabolic process	0.0147416184668948	0.0710176189561411	HEXB	1
BP	GO:0070141	response to UV-A	0.0147416184668948	0.0710176189561411	MMP2	1
BP	GO:1904321	response to forskolin	0.0147416184668948	0.0710176189561411	ADCY1	1
BP	GO:1904322	cellular response to forskolin	0.0147416184668948	0.0710176189561411	ADCY1	1
BP	GO:0022411	cellular component disassembly	0.0148334368635145	0.0710176189561411	CTSS/MMP2/PRKAA1	3
MF	GO:0004252	serine-type endopeptidase activity	0.0149591181419954	0.082967221206754	CTSS/MMP2	2
MF	GO:0015929	hexosaminidase activity	0.0150377144316737	0.082967221206754	HEXB	1
BP	GO:0007567	parturition	0.0157866528130268	0.0723962806128607	MMP2	1
BP	GO:0030728	ovulation	0.0157866528130268	0.0723962806128607	MMP2	1
BP	GO:0031000	response to caffeine	0.0157866528130268	0.0723962806128607	PRKAA1	1
BP	GO:0046348	amino sugar catabolic process	0.0157866528130268	0.0723962806128607	NAGK	1
BP	GO:0070424	regulation of nucleotide-binding oligomerization domain containing signaling pathway	0.0157866528130268	0.0723962806128607	NAGK	1
BP	GO:0090205	positive regulation of cholesterol metabolic process	0.0157866528130268	0.0723962806128607	PRKAA1	1
BP	GO:0001659	temperature homeostasis	0.0158463961856476	0.0723962806128607	PRKAB1/PRKAB2	2
MF	GO:0016208	AMP binding	0.0161035755782681	0.082967221206754	PRKAG2	1
MF	GO:0008237	metallopeptidase activity	0.0167966565132235	0.082967221206754	MMP2/NAALAD2	2
BP	GO:0006517	protein deglycosylation	0.0168306340882186	0.072668264146103	NGLY1	1
BP	GO:0030214	hyaluronan catabolic process	0.0168306340882186	0.072668264146103	HEXB	1
BP	GO:0032793	positive regulation of CREB transcription factor activity	0.0168306340882186	0.072668264146103	ADCY1	1
BP	GO:0034374	low-density lipoprotein particle remodeling	0.0168306340882186	0.072668264146103	PLA2G7	1
BP	GO:0034638	phosphatidylcholine catabolic process	0.0168306340882186	0.072668264146103	PLA2G7	1
BP	GO:0071380	cellular response to prostaglandin E stimulus	0.0168306340882186	0.072668264146103	PRKAA1	1
BP	GO:1904177	regulation of adipose tissue development	0.0168306340882186	0.072668264146103	PRKAA1	1
BP	GO:2000758	positive regulation of peptidyl-lysine acetylation	0.0168306340882186	0.072668264146103	PRKAA1	1
BP	GO:0046890	regulation of lipid biosynthetic process	0.0168415719480239	0.072668264146103	LPCAT1/PRKAA1	2
MF	GO:0004016	adenylate cyclase activity	0.0171683409312487	0.082967221206754	ADCY1	1
BP	GO:0009749	response to glucose	0.0175196346380243	0.0739267499715466	PDK3/PRKAA1	2
BP	GO:0006677	glycosylceramide metabolic process	0.0178735632978417	0.0739267499715466	PRKAA1	1
BP	GO:0019377	glycolipid catabolic process	0.0178735632978417	0.0739267499715466	HEXB	1
BP	GO:0043129	surfactant homeostasis	0.0178735632978417	0.0739267499715466	LPCAT1	1
BP	GO:0055089	fatty acid homeostasis	0.0178735632978417	0.0739267499715466	PRKAA1	1
BP	GO:0071071	regulation of phospholipid biosynthetic process	0.0178735632978417	0.0739267499715466	LPCAT1	1
BP	GO:0097067	cellular response to thyroid hormone stimulus	0.0178735632978417	0.0739267499715466	CTSS	1
MF	GO:0004659	prenyltransferase activity	0.018232011557947	0.082967221206754	FDFT1	1
MF	GO:0016805	dipeptidase activity	0.018232011557947	0.082967221206754	NAALAD2	1
BP	GO:0009746	response to hexose	0.018383475351953	0.0742803009607121	PDK3/PRKAA1	2
BP	GO:1902075	cellular response to salt	0.0185583962209331	0.0742803009607121	ADCY1/PRKAA1	2
BP	GO:0071248	cellular response to metal ion	0.018734031042408	0.0742803009607121	ADCY1/PRKAA1	2
BP	GO:0032388	positive regulation of intracellular transport	0.0189103782680999	0.0742803009607121	PPM1A/PRKAA1	2
BP	GO:0006044	N-acetylglucosamine metabolic process	0.0189154414463616	0.0742803009607121	NAGK	1
BP	GO:0006595	polyamine metabolic process	0.0189154414463616	0.0742803009607121	PAOX	1
BP	GO:0009313	oligosaccharide catabolic process	0.0189154414463616	0.0742803009607121	HEXB	1
BP	GO:0035970	peptidyl-threonine dephosphorylation	0.0189154414463616	0.0742803009607121	PPM1A	1
BP	GO:0042402	cellular biogenic amine catabolic process	0.0189154414463616	0.0742803009607121	PAOX	1
BP	GO:0007623	circadian rhythm	0.0194436789205785	0.0758121326445565	ADCY1/PRKAA1	2
BP	GO:0000302	response to reactive oxygen species	0.019622860324181	0.0758121326445565	MMP2/PRKAA1	2
BP	GO:0034284	response to monosaccharide	0.0198027464234546	0.0758121326445565	PDK3/PRKAA1	2
BP	GO:0006390	mitochondrial transcription	0.0199562695373368	0.0758121326445565	PRKAA1	1
BP	GO:0046827	positive regulation of protein export from nucleus	0.0199562695373368	0.0758121326445565	PPM1A	1
BP	GO:0070431	nucleotide-binding oligomerization domain containing 2 signaling pathway	0.0199562695373368	0.0758121326445565	NAGK	1
BP	GO:1901654	response to ketone	0.020164626570559	0.0761895890422744	ADCY1/PRKAA1	2
BP	GO:0006643	membrane lipid metabolic process	0.0203466175546035	0.0764639014552036	HEXB/PRKAA1	2
BP	GO:0009310	amine catabolic process	0.0209960485734226	0.077011554549507	PAOX	1
BP	GO:0048643	positive regulation of skeletal muscle tissue development	0.0209960485734226	0.077011554549507	PRKAA1	1
BP	GO:0055093	response to hyperoxia	0.0209960485734226	0.077011554549507	MMP2	1
MF	GO:0035173	histone kinase activity	0.0214164657389341	0.082967221206754	PRKAA1	1
BP	GO:0044706	multi-multicellular organism process	0.0216400290191881	0.077011554549507	HEXB/MMP2	2
BP	GO:0006662	glycerol ether metabolic process	0.0220347795563682	0.077011554549507	PLA2G7	1
BP	GO:0009190	cyclic nucleotide biosynthetic process	0.0220347795563682	0.077011554549507	ADCY1	1
BP	GO:0032495	response to muramyl dipeptide	0.0220347795563682	0.077011554549507	NAGK	1
BP	GO:0046485	ether lipid metabolic process	0.0220347795563682	0.077011554549507	PLA2G7	1
BP	GO:0046514	ceramide catabolic process	0.0220347795563682	0.077011554549507	HEXB	1
BP	GO:0071379	cellular response to prostaglandin stimulus	0.0220347795563682	0.077011554549507	PRKAA1	1
BP	GO:0071498	cellular response to fluid shear stress	0.0220347795563682	0.077011554549507	MMP2	1
BP	GO:0090026	positive regulation of monocyte chemotaxis	0.0220347795563682	0.077011554549507	PLA2G7	1
BP	GO:0090043	regulation of tubulin deacetylation	0.0220347795563682	0.077011554549507	PRKAA1	1
BP	GO:0097284	hepatocyte apoptotic process	0.0220347795563682	0.077011554549507	PRKAA1	1
MF	GO:0003841	1-acylglycerol-3-phosphate O-acyltransferase activity	0.0224757681141898	0.082967221206754	LPCAT1	1
MF	GO:0008656	cysteine-type endopeptidase activator activity involved in apoptotic process	0.0224757681141898	0.082967221206754	CTSS	1
MF	GO:0019200	carbohydrate kinase activity	0.0224757681141898	0.082967221206754	NAGK	1
BP	GO:0044242	cellular lipid catabolic process	0.0229671493915004	0.079446561465162	HEXB/PLA2G7	2
BP	GO:0045821	positive regulation of glycolytic process	0.0230724634870213	0.079446561465162	PRKAA1	1
BP	GO:1900273	positive regulation of long-term synaptic potentiation	0.0230724634870213	0.079446561465162	ADCY1	1
MF	GO:0009975	cyclase activity	0.0235339810851076	0.082967221206754	ADCY1	1
MF	GO:0042171	lysophosphatidic acid acyltransferase activity	0.0235339810851076	0.082967221206754	LPCAT1	1
MF	GO:0050321	tau-protein kinase activity	0.0235339810851076	0.082967221206754	PRKAA1	1
MF	GO:0071617	lysophospholipid acyltransferase activity	0.0235339810851076	0.082967221206754	LPCAT1	1
BP	GO:0033157	regulation of intracellular protein transport	0.0235461062189493	0.0799414803949215	PPM1A/PRKAA1	2
BP	GO:0010893	positive regulation of steroid biosynthetic process	0.0241091013653246	0.0799414803949215	PRKAA1	1
BP	GO:0046058	cAMP metabolic process	0.0241091013653246	0.0799414803949215	ADCY1	1
BP	GO:0046835	carbohydrate phosphorylation	0.0241091013653246	0.0799414803949215	NAGK	1
BP	GO:0061744	motor behavior	0.0241091013653246	0.0799414803949215	PRKAA1	1
BP	GO:0071218	cellular response to misfolded protein	0.0241091013653246	0.0799414803949215	NGLY1	1
BP	GO:0090042	tubulin deacetylation	0.0241091013653246	0.0799414803949215	PRKAA1	1
BP	GO:0071241	cellular response to inorganic substance	0.0241311192608418	0.0799414803949215	ADCY1/PRKAA1	2
BP	GO:0009743	response to carbohydrate	0.0243274624853937	0.0802117748928783	PDK3/PRKAA1	2
MF	GO:0016849	phosphorus-oxygen lyase activity	0.0245911057131418	0.082967221206754	ADCY1	1
BP	GO:0034695	response to prostaglandin E	0.0251446941903205	0.081749494135042	PRKAA1	1
BP	GO:0035357	peroxisome proliferator activated receptor signaling pathway	0.0251446941903205	0.081749494135042	PDK3	1
BP	GO:1901863	positive regulation of muscle tissue development	0.0251446941903205	0.081749494135042	PRKAA1	1
BP	GO:0002221	pattern recognition receptor signaling pathway	0.0255194763036275	0.0825838608159057	CTSS/NAGK	2
MF	GO:0016505	peptidase activator activity involved in apoptotic process	0.025647143058767	0.082967221206754	CTSS	1
CC	GO:0034364	high-density lipoprotein particle	0.0258389845148131	0.16783445781911	PLA2G7	1
BP	GO:0045540	regulation of cholesterol biosynthetic process	0.026179242960149	0.0828022209463535	PRKAA1	1
BP	GO:0051788	response to misfolded protein	0.026179242960149	0.0828022209463535	NGLY1	1
BP	GO:0106118	regulation of sterol biosynthetic process	0.026179242960149	0.0828022209463535	PRKAA1	1
BP	GO:1901071	glucosamine-containing compound metabolic process	0.026179242960149	0.0828022209463535	NAGK	1
BP	GO:1901985	positive regulation of protein acetylation	0.026179242960149	0.0828022209463535	PRKAA1	1
BP	GO:0030595	leukocyte chemotaxis	0.0263273340166003	0.0828955246738903	MMP2/PLA2G7	2
MF	GO:0070412	R-SMAD binding	0.0267020941814841	0.082967221206754	PPM1A	1
MF	GO:0070577	lysine-acetylated histone binding	0.0267020941814841	0.082967221206754	BRD3	1
MF	GO:0140033	acetylation-dependent protein binding	0.0267020941814841	0.082967221206754	BRD3	1
BP	GO:0097529	myeloid leukocyte migration	0.0267351821967901	0.0830033922746538	MMP2/PLA2G7	2
BP	GO:0018904	ether metabolic process	0.0272127486720515	0.0830033922746538	PLA2G7	1
BP	GO:0042278	purine nucleoside metabolic process	0.0272127486720515	0.0830033922746538	OARD1	1
BP	GO:0048641	regulation of skeletal muscle tissue development	0.0272127486720515	0.0830033922746538	PRKAA1	1
BP	GO:0060343	trabecula formation	0.0272127486720515	0.0830033922746538	MMP2	1
BP	GO:0060740	prostate gland epithelium morphogenesis	0.0272127486720515	0.0830033922746538	MMP2	1
BP	GO:0016485	protein processing	0.0273518207736997	0.0830033922746538	CTSS/PLA2G7	2
BP	GO:0030204	chondroitin sulfate metabolic process	0.0282452123223679	0.0830033922746538	HEXB	1
BP	GO:0036296	response to increased oxygen levels	0.0282452123223679	0.0830033922746538	MMP2	1
BP	GO:0045940	positive regulation of steroid metabolic process	0.0282452123223679	0.0830033922746538	PRKAA1	1
BP	GO:0050995	negative regulation of lipid catabolic process	0.0282452123223679	0.0830033922746538	PRKAA1	1
BP	GO:1902932	positive regulation of alcohol biosynthetic process	0.0282452123223679	0.0830033922746538	PRKAA1	1
BP	GO:0042593	glucose homeostasis	0.0286024728745962	0.0830033922746538	PDK3/PRKAA1	2
CC	GO:0036019	endolysosome	0.0287792542228482	0.16783445781911	CTSS	1
BP	GO:0016054	organic acid catabolic process	0.0288131503310717	0.0830033922746538	HEXB/NAGK	2
BP	GO:0033500	carbohydrate homeostasis	0.0288131503310717	0.0830033922746538	PDK3/PRKAA1	2
BP	GO:0046395	carboxylic acid catabolic process	0.0288131503310717	0.0830033922746538	HEXB/NAGK	2
BP	GO:0008654	phospholipid biosynthetic process	0.0292364083784035	0.0830033922746538	HEXB/LPCAT1	2
BP	GO:0097305	response to alcohol	0.0292364083784035	0.0830033922746538	ADCY1/PRKAA1	2
BP	GO:0001573	ganglioside metabolic process	0.0292766349065392	0.0830033922746538	HEXB	1
BP	GO:0006027	glycosaminoglycan catabolic process	0.0292766349065392	0.0830033922746538	HEXB	1
BP	GO:0031365	N-terminal protein amino acid modification	0.0292766349065392	0.0830033922746538	PPM1A	1
BP	GO:0060512	prostate gland morphogenesis	0.0292766349065392	0.0830033922746538	MMP2	1
BP	GO:0070423	nucleotide-binding oligomerization domain containing signaling pathway	0.0292766349065392	0.0830033922746538	NAGK	1
BP	GO:2000756	regulation of peptidyl-lysine acetylation	0.0292766349065392	0.0830033922746538	PRKAA1	1
BP	GO:0002758	innate immune response-activating signaling pathway	0.0294489861003063	0.0830033922746538	CTSS/NAGK	2
BP	GO:0034599	cellular response to oxidative stress	0.0294489861003063	0.0830033922746538	MMP2/PRKAA1	2
MF	GO:0016645	oxidoreductase activity, acting on the CH-NH group of donors	0.0298604407925609	0.0865952782984266	PAOX	1
MF	GO:0043236	laminin binding	0.0298604407925609	0.0865952782984266	CTSS	1
BP	GO:0006656	phosphatidylcholine biosynthetic process	0.0303070174191107	0.083076883042974	LPCAT1	1
BP	GO:0010447	response to acidic pH	0.0303070174191107	0.083076883042974	CTSS	1
BP	GO:0010800	positive regulation of peptidyl-threonine phosphorylation	0.0303070174191107	0.083076883042974	PRKAG2	1
BP	GO:0015721	bile acid and bile salt transport	0.0303070174191107	0.083076883042974	PRKAA1	1
BP	GO:0035872	nucleotide-binding domain, leucine rich repeat containing receptor signaling pathway	0.0303070174191107	0.083076883042974	NAGK	1
BP	GO:0090025	regulation of monocyte chemotaxis	0.0303070174191107	0.083076883042974	PLA2G7	1
BP	GO:0097066	response to thyroid hormone	0.0303070174191107	0.083076883042974	CTSS	1
BP	GO:0062125	regulation of mitochondrial gene expression	0.0313363608537274	0.0855629540498259	PRKAA1	1
BP	GO:0006515	protein quality control for misfolded or incompletely synthesized proteins	0.03236466620314	0.0870111602922881	NGLY1	1
BP	GO:0019886	antigen processing and presentation of exogenous peptide antigen via MHC class II	0.03236466620314	0.0870111602922881	CTSS	1
BP	GO:0034063	stress granule assembly	0.03236466620314	0.0870111602922881	PRKAA1	1
BP	GO:0060325	face morphogenesis	0.03236466620314	0.0870111602922881	MMP2	1
MF	GO:0004181	metallocarboxypeptidase activity	0.0330090494459437	0.0897433531811595	NAALAD2	1
MF	GO:0016411	acylglycerol O-acyltransferase activity	0.0330090494459437	0.0897433531811595	LPCAT1	1
BP	GO:0006654	phosphatidic acid biosynthetic process	0.0333919344592014	0.0880791025923841	LPCAT1	1
BP	GO:0030149	sphingolipid catabolic process	0.0333919344592014	0.0880791025923841	HEXB	1
BP	GO:0034694	response to prostaglandin	0.0333919344592014	0.0880791025923841	PRKAA1	1
BP	GO:0050654	chondroitin sulfate proteoglycan metabolic process	0.0333919344592014	0.0880791025923841	HEXB	1
BP	GO:0099171	presynaptic modulation of chemical synaptic transmission	0.0333919344592014	0.0880791025923841	ADCY1	1
BP	GO:0002218	activation of innate immune response	0.0340565905553432	0.0891183855909854	CTSS/NAGK	2
BP	GO:0033238	regulation of amine metabolic process	0.0344181666128702	0.0891183855909854	PAOX	1
BP	GO:0034368	protein-lipid complex remodeling	0.0344181666128702	0.0891183855909854	PLA2G7	1
BP	GO:0034369	plasma lipoprotein particle remodeling	0.0344181666128702	0.0891183855909854	PLA2G7	1
BP	GO:0006026	aminoglycan catabolic process	0.0354433636542116	0.0891183855909854	HEXB	1
BP	GO:0006688	glycosphingolipid biosynthetic process	0.0354433636542116	0.0891183855909854	PRKAA1	1
BP	GO:0030212	hyaluronan metabolic process	0.0354433636542116	0.0891183855909854	HEXB	1
BP	GO:0034405	response to fluid shear stress	0.0354433636542116	0.0891183855909854	MMP2	1
BP	GO:0046320	regulation of fatty acid oxidation	0.0354433636542116	0.0891183855909854	PRKAG2	1
BP	GO:0046475	glycerophospholipid catabolic process	0.0354433636542116	0.0891183855909854	PLA2G7	1
BP	GO:0046825	regulation of protein export from nucleus	0.0354433636542116	0.0891183855909854	PPM1A	1
BP	GO:0071398	cellular response to fatty acid	0.0354433636542116	0.0891183855909854	PDK3	1
BP	GO:1903955	positive regulation of protein targeting to mitochondrion	0.0354433636542116	0.0891183855909854	PRKAA1	1
CC	GO:0034358	plasma lipoprotein particle	0.0356071318597484	0.16783445781911	PLA2G7	1
CC	GO:1990777	lipoprotein particle	0.0356071318597484	0.16783445781911	PLA2G7	1
BP	GO:0002495	antigen processing and presentation of peptide antigen via MHC class II	0.0364675265723954	0.0897563418102267	CTSS	1
BP	GO:0034367	protein-containing complex remodeling	0.0364675265723954	0.0897563418102267	PLA2G7	1
BP	GO:0034389	lipid droplet organization	0.0364675265723954	0.0897563418102267	PRKAA1	1
BP	GO:0046471	phosphatidylglycerol metabolic process	0.0364675265723954	0.0897563418102267	LPCAT1	1
BP	GO:0090311	regulation of protein deacetylation	0.0364675265723954	0.0897563418102267	PRKAA1	1
BP	GO:1903725	regulation of phospholipid metabolic process	0.0364675265723954	0.0897563418102267	LPCAT1	1
MF	GO:0004623	phospholipase A2 activity	0.0371920955425464	0.092307212448431	PLA2G7	1
BP	GO:0006516	glycoprotein catabolic process	0.0374906563557007	0.0906780927080789	NGLY1	1
BP	GO:0007617	mating behavior	0.0374906563557007	0.0906780927080789	HEXB	1
BP	GO:0016486	peptide hormone processing	0.0374906563557007	0.0906780927080789	PLA2G7	1
BP	GO:0046473	phosphatidic acid metabolic process	0.0374906563557007	0.0906780927080789	LPCAT1	1
BP	GO:0071711	basement membrane organization	0.0374906563557007	0.0906780927080789	CTSS	1
CC	GO:0031904	endosome lumen	0.0375495626842587	0.16783445781911	CTSS	1
MF	GO:0043394	proteoglycan binding	0.0382351678619846	0.092307212448431	CTSS	1
BP	GO:0018105	peptidyl-serine phosphorylation	0.0384541206822055	0.0921932021920109	PDK3/PRKAA1	2
BP	GO:0002504	antigen processing and presentation of peptide or polysaccharide antigen via MHC class II	0.0385127539915124	0.0921932021920109	CTSS	1
BP	GO:0060323	head morphogenesis	0.0385127539915124	0.0921932021920109	MMP2	1
CC	GO:0032994	protein-lipid complex	0.0385193837617629	0.16783445781911	PLA2G7	1
BP	GO:0006650	glycerophospholipid metabolic process	0.0391676805692288	0.0924218746018805	LPCAT1/PLA2G7	2
MF	GO:0019213	deacetylase activity	0.0392771665966956	0.092307212448431	OARD1	1
MF	GO:0030291	protein serine/threonine kinase inhibitor activity	0.0392771665966956	0.092307212448431	PRKAG2	1
BP	GO:0007616	long-term memory	0.0395338204663266	0.0924218746018805	ADCY1	1
BP	GO:0042401	biogenic amine biosynthetic process	0.0395338204663266	0.0924218746018805	PAOX	1
BP	GO:0044273	sulfur compound catabolic process	0.0395338204663266	0.0924218746018805	HEXB	1
BP	GO:0046466	membrane lipid catabolic process	0.0395338204663266	0.0924218746018805	HEXB	1
BP	GO:0071392	cellular response to estradiol stimulus	0.0395338204663266	0.0924218746018805	MMP2	1
BP	GO:1903749	positive regulation of establishment of protein localization to mitochondrion	0.0395338204663266	0.0924218746018805	PRKAA1	1
MF	GO:0016799	hydrolase activity, hydrolyzing N-glycosyl compounds	0.0403180927935676	0.092307212448431	OARD1	1
MF	GO:0043531	ADP binding	0.0403180927935676	0.092307212448431	PRKAG2	1
BP	GO:0009309	amine biosynthetic process	0.0405538567657462	0.0941765643829122	PAOX	1
BP	GO:0140448	signaling receptor ligand precursor processing	0.0405538567657462	0.0941765643829122	PLA2G7	1
CC	GO:0098686	hippocampal mossy fiber to CA3 synapse	0.0414232797666543	0.168454671051061	ADCY1	1
BP	GO:0002478	antigen processing and presentation of exogenous peptide antigen	0.041572863874486	0.0953003314799918	CTSS	1
BP	GO:0052652	cyclic purine nucleotide metabolic process	0.041572863874486	0.0953003314799918	ADCY1	1
BP	GO:0018209	peptidyl-serine modification	0.0415831203167346	0.0953003314799918	PDK3/PRKAA1	2
BP	GO:0051222	positive regulation of protein transport	0.0415831203167346	0.0953003314799918	PPM1A/PRKAA1	2
BP	GO:0019932	second-messenger-mediated signaling	0.0420729417348063	0.0960354809699491	ADCY1/PRKAA1	2
BP	GO:0009187	cyclic nucleotide metabolic process	0.0425908427763723	0.0960354809699491	ADCY1	1
BP	GO:0046627	negative regulation of insulin receptor signaling pathway	0.0425908427763723	0.0960354809699491	PRKAA1	1
BP	GO:0048246	macrophage chemotaxis	0.0425908427763723	0.0960354809699491	MMP2	1
BP	GO:0090181	regulation of cholesterol metabolic process	0.0425908427763723	0.0960354809699491	PRKAA1	1
BP	GO:0006040	amino sugar metabolic process	0.0436077944543409	0.0970759500751093	NAGK	1
BP	GO:0009268	response to pH	0.0436077944543409	0.0970759500751093	CTSS	1
BP	GO:1900077	negative regulation of cellular response to insulin stimulus	0.0436077944543409	0.0970759500751093	PRKAA1	1
BP	GO:1901983	regulation of protein acetylation	0.0436077944543409	0.0970759500751093	PRKAA1	1
BP	GO:0062197	cellular response to chemical stress	0.0438047278703606	0.0972047770837527	MMP2/PRKAA1	2
BP	GO:0009416	response to light stimulus	0.0440543193043822	0.0974492696005162	MMP2/PRKAA1	2
MF	GO:0043028	cysteine-type endopeptidase regulator activity involved in apoptotic process	0.0444710931067249	0.0989770122177497	CTSS	1
BP	GO:0019098	reproductive behavior	0.044623719890442	0.0977805022050751	HEXB	1
BP	GO:0046717	acid secretion	0.044623719890442	0.0977805022050751	PRKAA1	1
BP	GO:1901223	negative regulation of non-canonical NF-kappaB signal transduction	0.044623719890442	0.0977805022050751	PPM1A	1
BP	GO:0030198	extracellular matrix organization	0.0448063549444931	0.0978738815818772	CTSS/MMP2	2
BP	GO:0043062	extracellular structure organization	0.0450581162617772	0.0981172064391972	CTSS/MMP2	2
BP	GO:0045229	external encapsulating structure organization	0.0453104167980614	0.098360190502624	CTSS/MMP2	2
MF	GO:0048156	tau protein binding	0.0455066722840228	0.0989770122177497	PRKAA1	1
BP	GO:1904951	positive regulation of establishment of protein localization	0.0455632552564231	0.0984610969938931	PPM1A/PRKAA1	2
BP	GO:0009409	response to cold	0.0456386200658389	0.0984610969938931	PRKAA1	1
BP	GO:0060326	cell chemotaxis	0.0458166303418377	0.0985409987967525	MMP2/PLA2G7	2
BP	GO:0010799	regulation of peptidyl-threonine phosphorylation	0.0466524959608076	0.0994210203555015	PRKAG2	1
BP	GO:0051602	response to electrical stimulus	0.0466524959608076	0.0994210203555015	MMP2	1
BP	GO:1903214	regulation of protein targeting to mitochondrion	0.0466524959608076	0.0994210203555015	PRKAA1	1
MF	GO:0008375	acetylglucosaminyltransferase activity	0.0475746328486084	0.10095105019095	HEXB	1
BP	GO:1900271	regulation of long-term synaptic potentiation	0.0476653485547405	0.10096387466595	ADCY1	1
BP	GO:1901861	regulation of muscle tissue development	0.0476653485547405	0.10096387466595	PRKAA1	1
BP	GO:0032386	regulation of intracellular transport	0.0486388051829477	0.102178222220645	PPM1A/PRKAA1	2
BP	GO:0061383	trabecula morphogenesis	0.0486771788261442	0.102178222220645	MMP2	1
BP	GO:1904262	negative regulation of TORC1 signaling	0.0486771788261442	0.102178222220645	PRKAA1	1
MF	GO:0004180	carboxypeptidase activity	0.0496383366227684	0.102822268718592	NAALAD2	1

## Sheet: KEGG_res
	ID	Description	GeneRatio	BgRatio	pvalue	p.adjust	qvalue	geneID	Count
hsa04213	hsa04213	Longevity regulating pathway - multiple species	2025-05-17	62/8543	9.88768393118621e-08	9.09666921669132e-06	6.55709565962875e-06	ADCY1/PRKAA1/PRKAB1/PRKAB2/PRKAG2	5
hsa04710	hsa04710	Circadian rhythm	2025-04-17	34/8543	4.7979549188387e-07	1.99261488368441e-05	1.4363242296581e-05	PRKAA1/PRKAB1/PRKAB2/PRKAG2	4
hsa04211	hsa04211	Longevity regulating pathway	2025-05-17	90/8543	6.49765722940567e-07	1.99261488368441e-05	1.4363242296581e-05	ADCY1/PRKAA1/PRKAB1/PRKAB2/PRKAG2	5
hsa04371	hsa04371	Apelin signaling pathway	2025-05-17	140/8543	5.81127905984596e-06	0.000133659418376457	9.63448896763936e-05	ADCY1/PRKAA1/PRKAB1/PRKAB2/PRKAG2	5
hsa04920	hsa04920	Adipocytokine signaling pathway	2025-04-17	70/8543	9.07793214122055e-06	0.000146650920661297	0.000105709473703223	PRKAA1/PRKAB1/PRKAB2/PRKAG2	4
hsa04921	hsa04921	Oxytocin signaling pathway	2025-05-17	155/8543	9.56419047791066e-06	0.000146650920661297	0.000105709473703223	ADCY1/PRKAA1/PRKAB1/PRKAB2/PRKAG2	5
hsa05410	hsa05410	Hypertrophic cardiomyopathy	2025-04-17	99/8543	3.59712126440173e-05	0.000472764509035656	0.000340779909259111	PRKAA1/PRKAB1/PRKAB2/PRKAG2	4
hsa04922	hsa04922	Glucagon signaling pathway	2025-04-17	107/8543	4.8832602654433e-05	0.000536808340615823	0.000386944227217355	PRKAA1/PRKAB1/PRKAB2/PRKAG2	4
hsa04931	hsa04931	Insulin resistance	2025-04-17	109/8543	5.25138594080697e-05	0.000536808340615823	0.000386944227217355	PRKAA1/PRKAB1/PRKAB2/PRKAG2	4
hsa04714	hsa04714	Thermogenesis	2025-05-17	235/8543	7.12516078204043e-05	0.000655514791947719	0.000472510662387944	ADCY1/PRKAA1/PRKAB1/PRKAB2/PRKAG2	5
hsa04152	hsa04152	AMPK signaling pathway	2025-04-17	122/8543	8.1600360027974e-05	0.000682475738415782	0.000491944754235633	PRKAA1/PRKAB1/PRKAB2/PRKAG2	4
hsa04068	hsa04068	FoxO signaling pathway	2025-04-17	133/8543	0.000114183752939329	0.000875408772534852	0.000631015476769973	PRKAA1/PRKAB1/PRKAB2/PRKAG2	4
hsa04910	hsa04910	Insulin signaling pathway	2025-04-17	138/8543	0.000131757188105522	0.000932435485054462	0.000672121688311569	PRKAA1/PRKAB1/PRKAB2/PRKAG2	4
hsa04936	hsa04936	Alcoholic liver disease	2025-04-17	144/8543	0.000155350508075021	0.00102087476735014	0.000735870827723782	PRKAA1/PRKAB1/PRKAB2/PRKAG2	4
hsa04932	hsa04932	Non-alcoholic fatty liver disease	2025-04-17	157/8543	0.000216799038881288	0.00132970077180523	0.000958479961369905	PRKAA1/PRKAB1/PRKAB2/PRKAG2	4
hsa04530	hsa04530	Tight junction	2025-04-17	170/8543	0.000294179327463813	0.00169153113291692	0.00121929589672501	PRKAA1/PRKAB1/PRKAB2/PRKAG2	4
hsa00520	hsa00520	Amino sugar and nucleotide sugar metabolism	2025-02-17	38/8543	0.00251221794022874	0.0135955323824143	0.00979998329624832	HEXB/NAGK	2
hsa00565	hsa00565	Ether lipid metabolism	2025-02-17	50/8543	0.00431666182344647	0.0220629382087264	0.015903490928487	LPCAT1/PLA2G7	2
