# Supplementary material for: Effective analysis of testicular seminoma toxicity and mechanisms of acetyl tributyl citrate using network toxicology, bulk RNA sequencing data, single-cell RNA sequencing data, and clinical data
Source: Front Immunol. 2026 Jul 13;17:1752528. doi: 10.3389/fimmu.2026.1752528 (PMC13402383; doi:10.3389/fimmu.2026.1752528)
Supplement: Supplementary Table 4 — GSEA enrichment results. [file Table4.xlsx]

## Sheet: GSEA
GSEA enrichment results
Description	setSize	enrichmentScore	NES	pvalue	p.adjust	core_enrichment
KEGG COMPLEMENT AND COAGULATION CASCADES	69	0.729799491889124	1.86750102995935	6.47177051170693e-09	1.17139046261895e-06	F2/SERPIND1/C8A/F7/C6/FGB/PLG/F10/MASP1/C4BPB/SERPINF2/SERPINC1/F11/PROC/CFI/SERPINA5/PLAT/C7/BDKRB2/C1R/THBD/C3/FGA/CR2/SERPINE1/F5/C1S/KNG1/F3/F13A1/SERPINA1/VWF/TFPI/CFD/C4BPA/KLKB1/CFH/C5/FGG/BDKRB1/C4B
KEGG STEROID HORMONE BIOSYNTHESIS	52	0.740081711473553	1.85453773899551	8.99915863669771e-08	8.14423856621142e-06	UGT2A3/HSD3B1/SULT1E1/AKR1D1/UGT2B7/HSD17B2/UGT2B11/CYP17A1/HSD3B2/AKR1C2/CYP19A1/AKR1C1/CYP21A2/SULT2B1/UGT2B10/AKR1C4/UGT2B17/AKR1C3/UGT1A1/CYP11A1/UGT1A6/CYP11B1/HSD11B2/CYP1B1/HSD17B1/CYP3A4/HSD17B3/UGT2B28
KEGG NEUROACTIVE LIGAND RECEPTOR INTERACTION	269	0.551104738109679	1.46503661488023	5.66202039788878e-07	3.41608564005956e-05	CGA/CSH1/F2/CCKAR/CCKBR/GABRA1/PRSS2/GABRP/AGTR2/THRB/PLG/CHRM2/GLP2R/PRSS1/CHRND/PRL/PTGER3/GRPR/FSHR/PTGFR/GRM5/GHR/DRD2/CALCR/GRIA3/HTR2A/MCHR2/GABRA2/ADRA1D/MTNR1A/CTSG/AVPR1B/HTR1E/PRSS3/LPAR4/GRIN2B/ADRA1A/ADRB1/F2RL3/PTGER1/CHRM4/RXFP2/GH2/BDKRB2/SSTR1/VIPR1/P2RY1/LPAR1/GABRA4/EDNRA/GRM3/GRIA4/NTSR1/GPR35/GRIK2/TACR3/HRH1/GRIK3/PTH1R/HCRTR2/LEP/ADRB3/NPY2R/CHRNA9/SCTR/ADRA2A/HTR2C/CNR2/CHR…
KEGG MATURITY ONSET DIABETES OF THE YOUNG	25	0.818144408108388	1.87521953437195	2.04434285957445e-06	8.9023055288648e-05	PAX6/HNF1A/SLC2A2/PDX1/NEUROD1/HNF4A/HNF4G/FOXA2/NEUROG3/ONECUT1/PKLR/IAPP/HNF1B/HES1
KEGG FOCAL ADHESION	199	0.563265142794318	1.49121477921513	2.45920042233834e-06	8.9023055288648e-05	VTN/IBSP/ITGB6/COL3A1/COL11A1/TNN/COL1A1/MYL7/LAMB3/PDGFRA/FN1/CAV3/HGF/MAPK10/MYLPF/COL1A2/JUN/RELN/COL5A1/MYL2/COL5A2/CAV1/LAMB4/THBS4/ITGA8/KDR/PDGFC/COL6A3/CAV2/LAMB1/THBS1/ITGB8/COL4A6/COL6A1/PARVA/COL2A1/COL6A2/VEGFD/MYL9/MYLK2/ITGA3/PRKCA/PDGFD/MET/VWF/COL5A3/VEGFA/LAMC3/FLNC/ITGA5/SHC3/CCND1/SHC2/PGF/PDGFRB/THBS2/EGFR/PARVB/COMP/VEGFC/LAMB2/ERBB2/CAPN2/SOS2/VAV3/FLT1/BCL2/COL11A2/ITGA1/LA…
KEGG ECM RECEPTOR INTERACTION	83	0.639361251969823	1.65079742204914	5.42245766410324e-06	0.000163577472867114	VTN/IBSP/ITGB6/COL3A1/COL11A1/TNN/COL1A1/LAMB3/FN1/COL1A2/RELN/COL5A1/COL5A2/LAMB4/THBS4/ITGA8/COL6A3/SV2C/CD36/HSPG2/LAMB1/THBS1/ITGB8/COL4A6/COL6A1/COL2A1/COL6A2/AGRN/ITGA3/VWF/COL5A3/LAMC3/ITGA5/GP9/THBS2/SDC1/COMP/LAMB2/COL11A2/ITGA1/LAMA4/SV2A/GP5/TNXB/ITGA11/SDC4/LAMC2/ITGA10/ITGAV/ITGA2/LAMA1/THBS3/TNC
KEGG METABOLISM OF XENOBIOTICS BY CYTOCHROME P450	65	0.642538075199669	1.63613500456425	7.37924550653692e-05	0.00190806205240455	ALDH3B2/UGT2A3/UGT2B7/GSTA1/UGT2B11/ADH1C/GSTA2/AKR1C2/ALDH3A1/AKR1C1/CYP2B6/GSTM5/ADH1B/UGT2B10/AKR1C4/UGT2B17/CYP1A2/MGST2/AKR1C3/UGT1A1/UGT1A6/CYP1B1/CYP3A4/UGT2B28/ADH6/UGT2A1/CYP1A1/ADH7/MGST1
KEGG DRUG METABOLISM CYTOCHROME P450	67	0.630561657299976	1.60988979178376	0.000194301639004833	0.00439607458248435	ALDH3B2/UGT2A3/UGT2B7/GSTA1/UGT2B11/ADH1C/GSTA2/ALDH3A1/CYP2A7/FMO1/CYP2A6/CYP2B6/GSTM5/ADH1B/UGT2B10/UGT2B17/MAOA/CYP1A2/MGST2/UGT1A1/UGT1A6/CYP3A4/UGT2B28/ADH6/UGT2A1/ADH7/MGST1/GSTM2/ALDH3B1/AOX1/ALDH1A3/GSTM3/GSTO1/UGT2B4/CYP2C18/GSTK1/FMO5/CYP2C8/UGT1A8
KEGG DILATED CARDIOMYOPATHY	90	0.587838039933335	1.51952078683357	0.000278196937651662	0.00537369092065458	TGFB2/MYH6/ITGB6/SGCD/PLN/TNNC1/DES/SGCA/MYL2/ADRB1/ITGA8/ADCY2/MYH7/TGFB3/ITGB8/MYBPC3/CACNA2D4/ADCY5/MYL3/CACNG2/CACNA1C/LMNA/ITGA3/TNNT2/ITGA5/ADCY4/CACNG4/CACNG1/ACTC1/GNAS/CACNA1D/CACNA1F/ITGA1/ADCY6/PRKACG/CACNA1S/SLC8A1/ITGA11/ITGA10/TNNI3/CACNA2D1/ITGAV/ITGA2/CACNB4
KEGG TGF BETA SIGNALING PATHWAY	85	0.59883245708103	1.54981732781804	0.000296889001141137	0.00537369092065458	TGFB2/LEFTY2/BMP5/DCN/BMP2/PITX2/LEFTY1/FST/GDF7/THBS4/INHBA/NOG/GDF5/THBS1/TGFB3/ID2/LTBP1/AMHR2/ID1/GDF6/INHBB/THBS2/ID3/COMP/SMAD6/NODAL/BMP8B/INHBE/TGFBR2/SMAD1/ACVRL1/MYC/THBS3/SMAD7
KEGG RETINOL METABOLISM	62	0.629667566116679	1.59859124459516	0.000387471043121434	0.00623284501781182	UGT2A3/UGT2B7/BCO1/CYP26A1/UGT2B11/ADH1C/RPE65/ALDH1A2/CYP2A7/CYP2A6/CYP2B6/ADH1B/UGT2B10/UGT2B17/CYP1A2/UGT1A1/UGT1A6/RDH8/CYP3A4/UGT2B28/ADH6/DHRS3/ALDH1A1/UGT2A1/CYP1A1/ADH7
KEGG VASCULAR SMOOTH MUSCLE CONTRACTION	115	0.56221818194869	1.4631164756887	0.000413227293998573	0.00623284501781182	PLA2G12B/PLA2G2A/NPR1/ADRA1D/KCNMB2/PLA2G1B/AVPR1B/ADRA1A/PRKG1/PLA2G2F/ADCY2/EDNRA/CALML5/ADCY5/ACTA2/MYL9/CACNA1C/NPR2/MYLK2/PRKCA/CALCRL/MYH11/PLA2G10/KCNMA1/ADCY4/KCNMB4/RAMP1/PPP1R14A/GNAS/PRKCE/GUCY1A1/CACNA1D/ADRA1B/AGTR1/CACNA1F/CALML3/KCNMB1/ADCY6/PLA2G3/PRKACG/CACNA1S/ADORA2B/PLA2G4E/PTGIR/GUCY1A2/GUCY1B1/CALD1/PLA2G4A/KCNMB3/ADORA2A/RAMP2
KEGG CYTOKINE CYTOKINE RECEPTOR INTERACTION	252	0.50819329848266	1.34931569850332	0.000448856704998447	0.00624946643113223	TGFB2/PF4V1/IL20RA/BMP2/PPBP/CCL15/IFNE/KITLG/PRL/CXCL5/CXCL14/PDGFRA/GHR/CXCL2/CXCL3/HGF/CXCL1/CCL14/TNFRSF8/CCL21/GH2/INHBA/IFNL3/KDR/PDGFC/TNFRSF11A/CCL16/GDF5/TGFB3/TNFSF4/IL11RA/AMHR2/CLCF1/LEP/TSLP/VEGFD/LIF/CCL7/LTBR/PF4/TNFSF9/CCL11/TNFRSF10C/CCL3L3/LEPR/CXCL6/CCL20/CCL13/TNFRSF1A/MET/TNFRSF10B/CTF1/CCL22/CXCR1/VEGFA/TNFSF11/CD70/CCL25/NGFR/CCL23/EPO/CX3CL1/CXCL13/CXCL8/PDGFRB/INHBB/EGFR/…
KEGG PPAR SIGNALING PATHWAY	69	0.599681035191735	1.53453786048648	0.00142531411291187	0.0184272753169321	APOA2/FABP1/APOC3/HMGCS2/APOA1/FABP4/OLR1/AQP7/UCP1/SLC27A6/FABP2/CD36/SCD5/CYP8B1/APOA5/ACOX2/FABP7/PCK1/ACADL/ACSL5/SLC27A2/RXRA/MMP1
KEGG WNT SIGNALING PATHWAY	150	0.513192205872561	1.34769553906959	0.00390793083772322	0.0429089442631494	CER1/WIF1/MMP7/SFRP1/DKK2/DKK1/CXXC4/FZD2/CHP2/FZD4/SFRP4/MAPK10/WNT11/WNT4/DKK4/JUN/WNT7B/FZD7/WNT6/WNT16/WNT5B/FOSL1/PRICKLE1/FZD1/PRKCA/TCF7L1/WNT7A/CCND1/FZD5/PPP3CA/DAAM2/PRICKLE2/FZD8/TCF7L2/SFRP5/FZD6/WNT8B/WNT10A/WNT10B/CAMK2B/LEF1/PRKACG/CCND3/WNT1/CSNK2B/WNT5A/DAAM1/MYC
KEGG CALCIUM SIGNALING PATHWAY	177	0.50332711171702	1.32788414871467	0.00435018850707649	0.0429089442631494	CCKAR/CCKBR/ERBB4/CHRM2/CHP2/PDGFRA/PTGER3/GRPR/PTGFR/GRM5/PLN/HTR2A/TNNC1/PLCZ1/ADRA1D/SLC8A3/AVPR1B/ADRA1A/ADRB1/PTGER1/BDKRB2/ADCY2/EDNRA/NTSR1/TACR3/HRH1/CALML5/ADRB3/HTR2C/CHRM1/CACNA1C/MYLK2/PRKCA/EDNRB/ADCY4/PPP3CA/LHCGR/P2RX3/PDGFRB/EGFR/CACNA1G/ERBB2/CHRM5/BDKRB1/GNAS/SPHK2/HTR2B/GRIN2C/CACNA1D/ADRA1B/AGTR1/TACR2/CACNA1F/DRD5/CALML3/CAMK2B/VDAC1/PLCD1/ATP2B2/P2RX1/PRKACG/SLC25A4/CACNA1S/…
KEGG MISMATCH REPAIR	23	-0.53112	-1.79022	0.00450432066040402	0.0429089442631494	MLH1/MSH6/PCNA/RFC3/POLD3/RPA2/POLD1/RFC1/PMS2/RPA1/LIG1/MSH2/EXO1/RPA4
KEGG DNA REPLICATION	36	-0.435178	-1.64694	0.00467554615450413	0.0429089442631494	MCM4/DNA2/PCNA/MCM3/RFC3/POLE3/POLD3/RPA2/PRIM2/POLD1/RFC1/MCM6/POLE/MCM7/RPA1/POLE2/MCM5/PRIM1/LIG1/RNASEH1/RPA4
KEGG AXON GUIDANCE	129	0.52550107757227	1.37117267674286	0.0047267127848935	0.0429089442631494	NTN1/SEMA3C/LRRC4C/CHP2/EFNA5/EPHA3/RHOD/SLIT2/SEMA3E/SEMA5B/UNC5A/SLIT3/SEMA3D/PLXNB3/EFNB1/EPHA2/SEMA5A/EFNB2/EPHB2/NTN4/UNC5C/EPHB1/NTN3/ROBO2/SRGAP3/SEMA3B/MET/EFNA1/EPHA5/PPP3CA/RND1/ABLIM1/SLIT1/ROBO3/PLXNA3/SEMA6D/CXCL12/PLXNB1/CFL2/EPHA8/NRP1/EFNA2/UNC5B/ROBO1/EPHA4/PLXNB2/SEMA4B
KEGG HYPERTROPHIC CARDIOMYOPATHY HCM	83	0.558238662260574	1.44134312442101	0.00477928491900253	0.0429089442631494	TGFB2/MYH6/ITGB6/SGCD/TNNC1/DES/SGCA/MYL2/ITGA8/MYH7/TGFB3/ITGB8/MYBPC3/CACNA2D4/PRKAG3/MYL3/CACNG2/CACNA1C/LMNA/ITGA3/TNNT2/ITGA5/CACNG4/CACNG1/ACTC1/CACNA1D/CACNA1F/ITGA1/CACNA1S/SLC8A1/ITGA11/ITGA10/TNNI3/CACNA2D1/ITGAV/ITGA2/CACNB4
KEGG HOMOLOGOUS RECOMBINATION	28	-0.48452	-1.72326	0.00497838579848695	0.0429089442631494	EME1/XRCC3/MRE11/RAD54B/RAD50/POLD3/RPA2/POLD1/MUS81/NBN/BRCA2/RPA1/BLM/XRCC2/RAD51/TOP3B/RPA4
KEGG HISTIDINE METABOLISM	29	0.664140638244814	1.56080399973329	0.00708721986219293	0.0570836031145685	ALDH3B2/DDC/ACY3/ALDH3A1/FTCD/MAOA/ALDH1B1/AOC1/HNMT/ALDH2/ASPA/HAL/ALDH3B1/ALDH3A2/ALDH1A3
KEGG RENIN ANGIOTENSIN SYSTEM	17	0.735582834804576	1.59149655945534	0.00725472820495042	0.0570836031145685	CPA3/REN/AGT/AGTR2/ACE2/CTSG/ANPEP/CMA1
KEGG PORPHYRIN AND CHLOROPHYLL METABOLISM	39	0.620494342691471	1.5086033606051	0.00756909654557815	0.0570836031145685	UGT2A3/UGT2B7/UGT2B11/UGT2B10/UGT2B17/UGT1A1/UGT1A6/CP/HMOX1/UGT2B28/UGT2A1/ALAS2
KEGG ASCORBATE AND ALDARATE METABOLISM	23	0.674025188307022	1.52697265054638	0.0107103809726145	0.0746912927231024	UGT2A3/UGT2B7/UGT2B11/UGT2B10/UGT2B17/ALDH1B1/UGT1A1/UGT1A6/UGT2B28/UGT2A1/ALDH2/MIOX/ALDH3A2/UGDH/UGT2B4
KEGG MELANOGENESIS	101	0.529202458178269	1.37362776100477	0.0107291359712744	0.0746912927231024	TYR/CREB3L1/FZD2/KITLG/CREB3L3/FZD4/WNT11/WNT4/WNT7B/FZD7/WNT6/WNT16/ADCY2/WNT5B/POMC/EDN1/CALML5/ASIP/ADCY5/FZD1/DCT/PRKCA/EDNRB/TCF7L1/WNT7A/ADCY4/FZD5/FZD8/TCF7L2/GNAS/FZD6/WNT8B/WNT10A/CALML3/WNT10B/ADCY6/CAMK2B/LEF1/PRKACG/WNT1/WNT5A
KEGG ARACHIDONIC ACID METABOLISM	58	0.56720194548598	1.43257131029442	0.011232031764093	0.0752962129370678	PLA2G12B/GGT6/CYP4F3/PLA2G2A/HPGDS/PTGIS/PLA2G1B/CYP2J2/PLA2G2F/CYP2B6/ALOX15/PTGDS/AKR1C3/LTC4S/PLA2G10/ALOX5/PTGES/PLA2G3/GPX3/GPX7/PLA2G4E/EPHX2/PLA2G4A/ALOX12B/PTGS1/CYP4A11/CYP2C18
KEGG CELL ADHESION MOLECULES CAMS	130	0.507286034661045	1.32424028999145	0.0124922134698756	0.0807532370731242	CLDN2/CLDN8/CLDN1/CD34/CLDN3/CLDN11/CNTN2/ALCAM/NLGN3/VCAN/CLDN18/NCAM1/CNTN1/ITGA8/CLDN14/ITGB8/CLDN4/NECTIN1/NRXN3/NLGN1/CADM1/CD99/CDH15/CLDN19/CDH1/CLDN5/CNTNAP2/NECTIN3/SDC1/CNTNAP1/NEGR1/NRXN1/CLDN23/VCAM1/PECAM1/CLDN9/CLDN7/SELE/HLA-DOB/F11R/SDC4/NECTIN2
KEGG GLYCOLYSIS GLUCONEOGENESIS	61	0.555553643100306	1.4101495833993	0.0130126395010266	0.0812168189546834	ALDH3B2/ADH1C/PKLR/ALDH3A1/PGK2/ADH1B/ALDH1B1/PFKP/ADH6/PCK1/ALDOB/ACSS1/PDHA2/ALDH2/ADH7/LDHB/DLAT/ALDH3B1/ALDH3A2/PCK2/GALM/ALDH1A3/G6PC2/ACSS2/PDHA1
KEGG BASAL CELL CARCINOMA	55	0.56288104773136	1.41637208906318	0.0183124800572901	0.11048529634565	HHIP/BMP2/FZD2/FZD4/WNT11/WNT4/WNT7B/FZD7/WNT6/WNT16/WNT5B/GLI3/FZD1/TCF7L1/WNT7A/FZD5/FZD8/TCF7L2/FZD6/WNT8B/WNT10A/WNT10B/LEF1/WNT1/WNT5A
KEGG HEDGEHOG SIGNALING PATHWAY	56	0.550160683759662	1.38741330191222	0.0192357771692979	0.112312118311062	ZIC2/BMP5/HHIP/BMP2/LRP2/IHH/WNT11/WNT4/WNT7B/WNT6/WNT16/WNT5B/GLI3/DHH
KEGG DRUG METABOLISM OTHER ENZYMES	49	0.563978135871897	1.40344326800869	0.0218544899394956	0.123614458720272	UGT2A3/UGT2B7/UGT2B11/NAT2/CYP2A7/CYP2A6/UGT2B10/UGT2B17/UGT1A1/UGT1A6/CYP3A4/CDA/CES2/UGT2B28
KEGG CARDIAC MUSCLE CONTRACTION	77	0.524556254855031	1.3523056068906	0.0226050530236129	0.123985290826483	MYH6/ATP1A2/TNNC1/MYL2/ATP1B4/MYH7/ATP1B2/CACNA2D4/MYL3/CACNG2/CACNA1C/ATP1A3/TNNT2/MT-CO1/MT-CO3/MT-CO2/CACNG4/CACNG1/ACTC1/MT-CYB/CACNA1D/CACNA1F/FXYD2/CACNA1S/SLC8A1/COX6A2/TNNI3/CACNA2D1/COX7B/UQCRQ/CACNB4/COX7A1/SLC9A1/COX4I2/CACNB2/COX4I1/UQCR10/COX8A/UQCRB/CYC1/CACNG6/COX6B1/COX6C/COX7B2
KEGG STARCH AND SUCROSE METABOLISM	47	0.563460273171084	1.39786594800314	0.0287038215994671	0.15280563851481	UGT2A3/UGT2B7/SI/UGT2B11/TREH/UGT2B10/UGT2B17/UGT1A1/UGT1A6/UGT2B28/ENPP3/UGT2A1/AMY2B
KEGG BASE EXCISION REPAIR	33	-0.371141	-1.39559	0.0353069329826277	0.182587281995875	POLE3/POLB/PARP1/POLD3/PARP2/POLD1/NEIL3/POLE/POLE2/LIG1/UNG/NEIL2
KEGG PENTOSE AND GLUCURONATE INTERCONVERSIONS	26	0.621993735835726	1.43375751654836	0.0375275938189845	0.188680402256561	UGT2A3/UGT2B7/UGT2B11/UGT2B10/UGT2B17/UGT1A1/UGT1A6/UGT2B28/UGT2A1
KEGG RNA DEGRADATION	57	-0.301591	-1.2238	0.0439729434512968	0.215110885532019	LSM8/LSM5/DCP1B/SKIV2L/LSM1/DIS3/LSM4/MPHOSPH6/PAPOLA/ZCCHC7/EXOSC10/PAPOLG/CNOT4/CNOT3/MTREX/PARN/CNOT1/XRN1/XRN2/CNOT7/CNOT9/EXOSC5/PNPT1/HSPD1/WDR61/DDX6/DCP2
