# Supplementary material for: Effective analysis of testicular seminoma toxicity and mechanisms of acetyl tributyl citrate using network toxicology, bulk RNA sequencing data, single-cell RNA sequencing data, and clinical data
Source: Front Immunol. 2026 Jul 13;17:1752528. doi: 10.3389/fimmu.2026.1752528 (PMC13402383; doi:10.3389/fimmu.2026.1752528)
Supplement: Supplementary Table 5 — GSVA enrichment results. [file Table5.xlsx]

## Sheet: GSVA_sig
	logFC	AveExpr	t	P.Value	adj.P.Val	B	change
KEGG_GLYCOSAMINOGLYCAN_BIOSYNTHESIS_CHONDROITIN_SULFATE	0.397969882012571	-0.0208335	4.27489821610567	5.59403892139314e-05	0.00963060296698582	1.71455480490778	UP
KEGG_STEROID_HORMONE_BIOSYNTHESIS	0.283836960153884	0.0403513376309455	4.10199547080533	0.000103554870612751	0.00963060296698582	1.17080941710103	UP
KEGG_NEUROACTIVE_LIGAND_RECEPTOR_INTERACTION	0.214849255295522	0.0171481585050624	3.81938051566645	0.000274931458829106	0.0170457504474045	0.311703969591241	UP
KEGG_GLYCOSAMINOGLYCAN_BIOSYNTHESIS_HEPARAN_SULFATE	0.313551331626152	-0.0393266	3.55770497690918	0.000655075152660181	0.0242283841609475	-0.44807	UP
KEGG_ALDOSTERONE_REGULATED_SODIUM_REABSORPTION	0.199581929747437	-0.013919	3.52171940710025	0.000736052755601226	0.0242283841609475	-0.549696	UP
KEGG_HOMOLOGOUS_RECOMBINATION	-0.300398	0.00331688137801955	-3.46932	0.000871077761214952	0.0242283841609475	-0.69638	DOWN
KEGG_UBIQUITIN_MEDIATED_PROTEOLYSIS	-0.171387	-0.0211256	-3.45502	0.000911820909282972	0.0242283841609475	-0.736154	DOWN
KEGG_PROXIMAL_TUBULE_BICARBONATE_RECLAMATION	0.259330428718193	-0.00269832	3.39225498027041	0.00111287891558804	0.0258744347874219	-0.909336	UP
KEGG_MISMATCH_REPAIR	-0.320862	0.0114459491500171	-3.11792	0.00258889485477446	0.0535038269986721	-1.63914	DOWN
KEGG_HISTIDINE_METABOLISM	0.204331564010418	-0.0192771	3.01463823439898	0.00351649456866897	0.0536757210448583	-1.90197	UP
KEGG_CARDIAC_MUSCLE_CONTRACTION	0.223865911267164	-0.00942825	2.98710728502162	0.00381136866802133	0.0536757210448583	-1.97089	UP
KEGG_COMPLEMENT_AND_COAGULATION_CASCADES	0.27890426904503	0.00220294301796609	2.98521276037399	0.00383248056096719	0.0536757210448583	-1.97562	UP
KEGG_DRUG_METABOLISM_OTHER_ENZYMES	0.191331833811632	0.0403327374661444	2.97143149252205	0.00398934638471233	0.0536757210448583	-2.00992	UP
KEGG_GLYCOSPHINGOLIPID_BIOSYNTHESIS_GLOBO_SERIES	0.245243976193221	-0.0218675	2.94601049816968	0.00429440579814398	0.0536757210448583	-2.07287	UP
KEGG_SULFUR_METABOLISM	0.27939025464816	-0.0130659	2.92161526495414	0.00460731392458896	0.0536757210448583	-2.13288	UP
KEGG_PPAR_SIGNALING_PATHWAY	0.166255711133645	-0.00267434	2.92086475436274	0.00461726632643942	0.0536757210448583	-2.13472	UP
KEGG_PHENYLALANINE_METABOLISM	0.185366696778397	0.000814722190585593	2.86513703177415	0.00541423434285449	0.0589677207809864	-2.27033	UP
KEGG_NON_HOMOLOGOUS_END_JOINING	-0.253752	-0.0107802	-2.84658	0.00570655362396642	0.0589677207809864	-2.31503	DOWN
KEGG_ARACHIDONIC_ACID_METABOLISM	0.202279935133317	0.00547343668778485	2.78902418734833	0.00670803596658177	0.06566814156759	-2.45221	UP
KEGG_CALCIUM_SIGNALING_PATHWAY	0.143192555331032	-0.0116176	2.68599085657109	0.0089119520541909	0.0807985263825709	-2.69217	UP
KEGG_MATURITY_ONSET_DIABETES_OF_THE_YOUNG	0.215863103162554	0.0214966188444806	2.6680810835159	0.00935644090993436	0.0807985263825709	-2.73314	UP
KEGG_TRYPTOPHAN_METABOLISM	0.168901923910849	-0.01568	2.66025948867702	0.00955681494847613	0.0807985263825709	-2.75096	UP
KEGG_RNA_DEGRADATION	-0.223233	-0.00469414	-2.62455	0.0105221865024726	0.0837311853521697	-2.83179	DOWN
KEGG_METABOLISM_OF_XENOBIOTICS_BY_CYTOCHROME_P450	0.187004623117706	0.0334713924086062	2.61109615449066	0.0109081907167151	0.0837311853521697	-2.862	UP
KEGG_BASAL_TRANSCRIPTION_FACTORS	-0.223418	0.0048729000907037	-2.58504	0.011692674592678	0.0837311853521697	-2.92017	DOWN
KEGG_NUCLEOTIDE_EXCISION_REPAIR	-0.199689	-0.00921987	-2.58391	0.0117278969355611	0.0837311853521697	-2.92269	DOWN
KEGG_BUTANOATE_METABOLISM	0.216892813649943	-0.017519	2.56947020548901	0.0121853641140622	0.0837311853521697	-2.95469	UP
KEGG_VASCULAR_SMOOTH_MUSCLE_CONTRACTION	0.163990049187889	-0.0260883	2.5566624031183	0.0126046945691438	0.0837311853521697	-2.98296	UP
KEGG_BASE_EXCISION_REPAIR	-0.20497	-0.0140835	-2.5374	0.0132599390716753	0.0846951641370554	-3.02526	DOWN
KEGG_ECM_RECEPTOR_INTERACTION	0.253565854928262	-0.0349674	2.5155600275314	0.0140398540918941	0.0846951641370554	-3.0729	UP
KEGG_GLYCOSPHINGOLIPID_BIOSYNTHESIS_LACTO_AND_NEOLACTO_SERIES	0.155929528357639	-0.00369665	2.51349052730567	0.0141158606895092	0.0846951641370554	-3.0774	UP
KEGG_AMINOACYL_TRNA_BIOSYNTHESIS	-0.263988	0.0029487102928835	-2.48756	0.0151000150319201	0.0861488983334947	-3.13347	DOWN
KEGG_OOCYTE_MEIOSIS	-0.138215	-0.00611365	-2.48137	0.0153441484442439	0.0861488983334947	-3.1468	DOWN
KEGG_FOCAL_ADHESION	0.194718608022818	-0.0329653	2.4713163919896	0.0157476480824668	0.0861488983334947	-3.16836	UP
KEGG_GLYCINE_SERINE_AND_THREONINE_METABOLISM	0.180329554748337	-0.0172817	2.45068246432477	0.0166060915630133	0.0882495151634422	-3.21239	UP
KEGG_CYTOKINE_CYTOKINE_RECEPTOR_INTERACTION	0.205973902076499	-0.000185952	2.42594667463372	0.0176902774851459	0.0900464443604312	-3.26477	UP
KEGG_DRUG_METABOLISM_CYTOCHROME_P450	0.173154078438814	0.0264028651571574	2.41058014901977	0.0183952635266076	0.0900464443604312	-3.29708	UP
KEGG_DNA_REPLICATION	-0.254513	0.0114782564637225	-2.41055	0.0183965854069698	0.0900464443604312	-3.29714	DOWN
KEGG_GLYCOSPHINGOLIPID_BIOSYNTHESIS_GANGLIO_SERIES	0.232663920661944	-0.0285563	2.39767079436101	0.019006797758156	0.0906478046927441	-3.32409	UP
KEGG_OTHER_GLYCAN_DEGRADATION	0.231020492110036	-0.0309122	2.32395647134167	0.0228585801121925	0.104479421195119	-3.47598	UP
KEGG_BLADDER_CANCER	0.135000656512613	-0.0394538	2.32028	0.0230679281864233	0.104479421195119	-3.48346	UP
KEGG_REGULATION_OF_AUTOPHAGY	-0.14755	0.0513845853636234	-2.31118	0.0235921273666397	0.104479421195119	-3.50188	DOWN
KEGG_RENIN_ANGIOTENSIN_SYSTEM	0.180816731249426	0.00438543272706706	2.28333983973714	0.025264094605802	0.10928189759719	-3.55793	UP
KEGG_PROGESTERONE_MEDIATED_OOCYTE_MATURATION	-0.111532	-0.00724078	-2.26583	0.0263684930273299	0.109414373084091	-3.59288	DOWN
KEGG_ADIPOCYTOKINE_SIGNALING_PATHWAY	0.123651128377995	-0.014074	2.26423094158883	0.0264712192945381	0.109414373084091	-3.59606	UP
KEGG_GLUTATHIONE_METABOLISM	0.171648309326517	-0.0165114	2.13461718690412	0.0360831397170499	0.145901391029811	-3.84733	UP
KEGG_TIGHT_JUNCTION	0.144688457808704	-0.0215072	2.10533391415073	0.0386347792984348	0.148667087954007	-3.90231	UP
KEGG_BIOSYNTHESIS_OF_UNSATURATED_FATTY_ACIDS	0.163717386198947	-0.030726	2.09986605016139	0.0391281832646709	0.148667087954007	-3.9125	UP
KEGG_PRIMARY_BILE_ACID_BIOSYNTHESIS	0.191999075387282	0.00529836438619602	2.0870035810836	0.0403104289556935	0.148667087954007	-3.93638	UP
KEGG_MELANOMA	0.127691094948233	-0.0221759	2.08200668527509	0.040777982331665	0.148667087954007	-3.94562	UP
KEGG_ARGININE_AND_PROLINE_METABOLISM	0.175622356889303	-0.0321989	2.08053222493331	0.0409168386550294	0.148667087954007	-3.94835	UP
KEGG_CELL_CYCLE	-0.147304	-0.0142901	-2.07373	0.0415628417935934	0.148667087954007	-3.96089	DOWN
KEGG_DILATED_CARDIOMYOPATHY	0.143995421052162	-0.0184276	2.02705214772964	0.0462370283423623	0.159744455930935	-4.04598	UP
KEGG_ARRHYTHMOGENIC_RIGHT_VENTRICULAR_CARDIOMYOPATHY_ARVC	0.156358703393394	-0.0255238	2.02571412607437	0.0463774226896264	0.159744455930935	-4.0484	UP
KEGG_PANTOTHENATE_AND_COA_BIOSYNTHESIS	0.135007094726944	-0.0125514	2.00695024846275	0.0483851473482934	0.160820856962166	-4.0821	UP
