# Supplementary material for: Effective analysis of testicular seminoma toxicity and mechanisms of acetyl tributyl citrate using network toxicology, bulk RNA sequencing data, single-cell RNA sequencing data, and clinical data
Source: Front Immunol. 2026 Jul 13;17:1752528. doi: 10.3389/fimmu.2026.1752528 (PMC13402383; doi:10.3389/fimmu.2026.1752528)
Supplement: Supplementary Table 6 — Correlation analysis results of differential immune infiltration cells. [file Table6.xlsx]

## Sheet: cell_cell_cor
	cell1	cell2	Correlation	Pvalue
1	Central memory CD8 T cells	Central memory CD8 T cells	1	0
2	Gamma delta T cells	Central memory CD8 T cells	0.602776762879065	1.2350769078307e-07
3	Immature dendritic cells	Central memory CD8 T cells	0.659371574716843	1.18618042592895e-09
4	Memory B cells	Central memory CD8 T cells	0.413299232736573	0.000292743376849877
5	Natural killer T cells	Central memory CD8 T cells	0.565436609426379	6.29752787248896e-07
6	Central memory CD8 T cells	Gamma delta T cells	0.602776762879065	1.2350769078307e-07
7	Gamma delta T cells	Gamma delta T cells	1	0
8	Immature dendritic cells	Gamma delta T cells	0.512531969309463	1.5238555602152e-06
9	Memory B cells	Gamma delta T cells	0.247643405188162	0.0711051237785088
10	Natural killer T cells	Gamma delta T cells	0.719473876507125	6.06546213196846e-14
11	Central memory CD8 T cells	Immature dendritic cells	0.659371574716843	1.18618042592895e-09
12	Gamma delta T cells	Immature dendritic cells	0.512531969309463	1.5238555602152e-06
13	Immature dendritic cells	Immature dendritic cells	1	0
14	Memory B cells	Immature dendritic cells	0.438034344172452	0.000163904418220703
15	Natural killer T cells	Immature dendritic cells	0.619620021921812	2.01846588740298e-08
16	Central memory CD8 T cells	Memory B cells	0.413299232736573	0.000292743376849877
17	Gamma delta T cells	Memory B cells	0.247643405188162	0.0711051237785088
18	Immature dendritic cells	Memory B cells	0.438034344172452	0.000163904418220703
19	Memory B cells	Memory B cells	1	0
20	Natural killer T cells	Memory B cells	0.432371209353307	0.00302869487799854
21	Central memory CD8 T cells	Natural killer T cells	0.565436609426379	6.29752787248896e-07
22	Gamma delta T cells	Natural killer T cells	0.719473876507125	6.06546213196846e-14
23	Immature dendritic cells	Natural killer T cells	0.619620021921812	2.01846588740298e-08
24	Memory B cells	Natural killer T cells	0.432371209353307	0.00302869487799854
25	Natural killer T cells	Natural killer T cells	1	0
