# Supplementary material for: Effective analysis of testicular seminoma toxicity and mechanisms of acetyl tributyl citrate using network toxicology, bulk RNA sequencing data, single-cell RNA sequencing data, and clinical data
Source: Front Immunol. 2026 Jul 13;17:1752528. doi: 10.3389/fimmu.2026.1752528 (PMC13402383; doi:10.3389/fimmu.2026.1752528)
Supplement: Supplementary Table 7 — Differential immune infiltration cell correlation between genes PDK1 and OARD1. [file Table7.xlsx]

## Sheet: gene_cell_cor
gene	cell	Correlation	Pvalue
OARD1	Central memory CD8 T cells	-0.31783	0.00778515720841419
PDK1	Central memory CD8 T cells	-0.228425	0.0590500186287165
OARD1	Gamma delta T cells	-0.0952503	0.436258876191614
PDK1	Gamma delta T cells	-0.108257	0.37592488489749
OARD1	Immature dendritic cells	-0.319035	0.00754220155108295
PDK1	Immature dendritic cells	-0.115163	0.346051321348562
OARD1	Memory B cells	-0.599635	5.19758073070929e-08
PDK1	Memory B cells	-0.0138838	0.909851269411672
OARD1	Natural killer T cells	-0.190756	0.116403958843111
PDK1	Natural killer T cells	-0.127731	0.295596944898187
