# Supplementary material for: Effective analysis of testicular seminoma toxicity and mechanisms of acetyl tributyl citrate using network toxicology, bulk RNA sequencing data, single-cell RNA sequencing data, and clinical data
Source: Front Immunol. 2026 Jul 13;17:1752528. doi: 10.3389/fimmu.2026.1752528 (PMC13402383; doi:10.3389/fimmu.2026.1752528)
Supplement: Supplementary Table 8 — Correlation analysis between genes PDK1 and OARD1 and miRNA. [file Table8.xlsx]

## Sheet: miRNA
miRNA	mRNA	miRNA_mRNA
hsa-miR-513c-3p	PDK1	hsa-miR-513c-3p_PDK1
hsa-miR-513a-3p	PDK1	hsa-miR-513a-3p_PDK1
hsa-miR-548n	OARD1	hsa-miR-548n_OARD1
hsa-miR-548n	OARD1	hsa-miR-548n_OARD1
hsa-miR-379-5p	PDK1	hsa-miR-379-5p_PDK1
hsa-miR-106a-5p	OARD1	hsa-miR-106a-5p_OARD1
hsa-miR-106a-5p	OARD1	hsa-miR-106a-5p_OARD1
hsa-miR-548l	OARD1	hsa-miR-548l_OARD1
hsa-miR-548l	OARD1	hsa-miR-548l_OARD1
hsa-miR-4753-3p	OARD1	hsa-miR-4753-3p_OARD1
hsa-miR-4753-3p	OARD1	hsa-miR-4753-3p_OARD1
hsa-miR-431-5p	OARD1	hsa-miR-431-5p_OARD1
hsa-miR-431-5p	OARD1	hsa-miR-431-5p_OARD1
hsa-miR-1305	PDK1	hsa-miR-1305_PDK1
hsa-miR-3163	PDK1	hsa-miR-3163_PDK1
hsa-miR-4784	OARD1	hsa-miR-4784_OARD1
hsa-miR-4784	OARD1	hsa-miR-4784_OARD1
hsa-miR-4738-3p	OARD1	hsa-miR-4738-3p_OARD1
hsa-miR-4738-3p	OARD1	hsa-miR-4738-3p_OARD1
hsa-miR-548k	OARD1	hsa-miR-548k_OARD1
hsa-miR-548k	OARD1	hsa-miR-548k_OARD1
hsa-miR-374c-5p	PDK1	hsa-miR-374c-5p_PDK1
hsa-miR-548av-5p	OARD1	hsa-miR-548av-5p_OARD1
hsa-miR-548j-5p	OARD1	hsa-miR-548j-5p_OARD1
hsa-miR-548j-5p	OARD1	hsa-miR-548j-5p_OARD1
hsa-miR-548av-5p	OARD1	hsa-miR-548av-5p_OARD1
hsa-miR-4729	PDK1	hsa-miR-4729_PDK1
hsa-miR-548as-5p	OARD1	hsa-miR-548as-5p_OARD1
hsa-miR-548as-5p	OARD1	hsa-miR-548as-5p_OARD1
hsa-miR-548b-5p	OARD1	hsa-miR-548b-5p_OARD1
hsa-miR-548b-5p	OARD1	hsa-miR-548b-5p_OARD1
hsa-miR-548d-5p	OARD1	hsa-miR-548d-5p_OARD1
hsa-miR-548d-5p	OARD1	hsa-miR-548d-5p_OARD1
hsa-miR-3138	OARD1	hsa-miR-3138_OARD1
hsa-miR-548t-5p	OARD1	hsa-miR-548t-5p_OARD1
hsa-miR-3138	OARD1	hsa-miR-3138_OARD1
hsa-miR-548t-5p	OARD1	hsa-miR-548t-5p_OARD1
hsa-miR-195-3p	PDK1	hsa-miR-195-3p_PDK1
hsa-miR-548h-5p	OARD1	hsa-miR-548h-5p_OARD1
hsa-miR-548h-5p	OARD1	hsa-miR-548h-5p_OARD1
hsa-miR-548am-5p	OARD1	hsa-miR-548am-5p_OARD1
hsa-miR-548i	OARD1	hsa-miR-548i_OARD1
hsa-miR-548am-5p	OARD1	hsa-miR-548am-5p_OARD1
hsa-miR-548ab	OARD1	hsa-miR-548ab_OARD1
hsa-miR-548o-5p	OARD1	hsa-miR-548o-5p_OARD1
hsa-miR-548au-5p	OARD1	hsa-miR-548au-5p_OARD1
hsa-miR-548ap-5p	OARD1	hsa-miR-548ap-5p_OARD1
hsa-miR-548c-5p	OARD1	hsa-miR-548c-5p_OARD1
hsa-miR-548c-5p	OARD1	hsa-miR-548c-5p_OARD1
hsa-miR-548o-5p	OARD1	hsa-miR-548o-5p_OARD1
hsa-miR-548i	OARD1	hsa-miR-548i_OARD1
hsa-miR-548ab	OARD1	hsa-miR-548ab_OARD1
hsa-miR-548ap-5p	OARD1	hsa-miR-548ap-5p_OARD1
hsa-miR-548au-5p	OARD1	hsa-miR-548au-5p_OARD1
hsa-miR-548c-3p	PDK1	hsa-miR-548c-3p_PDK1
hsa-miR-548ar-5p	OARD1	hsa-miR-548ar-5p_OARD1
hsa-miR-548ar-5p	OARD1	hsa-miR-548ar-5p_OARD1
hsa-miR-3150b-3p	OARD1	hsa-miR-3150b-3p_OARD1
hsa-miR-3150b-3p	OARD1	hsa-miR-3150b-3p_OARD1
hsa-miR-3529-5p	PDK1	hsa-miR-3529-5p_PDK1
hsa-miR-655-3p	PDK1	hsa-miR-655-3p_PDK1
hsa-miR-548a-5p	OARD1	hsa-miR-548a-5p_OARD1
hsa-miR-548a-5p	OARD1	hsa-miR-548a-5p_OARD1
hsa-miR-548y	OARD1	hsa-miR-548y_OARD1
hsa-miR-3613-3p	OARD1	hsa-miR-3613-3p_OARD1
hsa-miR-548y	OARD1	hsa-miR-548y_OARD1
hsa-miR-3613-3p	OARD1	hsa-miR-3613-3p_OARD1
hsa-miR-3161	OARD1	hsa-miR-3161_OARD1
hsa-miR-3161	OARD1	hsa-miR-3161_OARD1
hsa-miR-4781-3p	PDK1	hsa-miR-4781-3p_PDK1
hsa-miR-548w	OARD1	hsa-miR-548w_OARD1
hsa-miR-548w	OARD1	hsa-miR-548w_OARD1
