# Supplementary material for: Effective analysis of testicular seminoma toxicity and mechanisms of acetyl tributyl citrate using network toxicology, bulk RNA sequencing data, single-cell RNA sequencing data, and clinical data
Source: Front Immunol. 2026 Jul 13;17:1752528. doi: 10.3389/fimmu.2026.1752528 (PMC13402383; doi:10.3389/fimmu.2026.1752528)
Supplement: Supplementary Table 10 — ADMET lab 3.0 results. [file Table10.xlsx]

## Sheet: ADMET lab 3.0 results
Target	Probability
hERG Blockers	0.097
hERG Blockers (10um)	0.527
DILI	0.385
AMES Toxicity	0.039
Rat Oral Acute Toxicity	0.126
FDAMDD	0.108
Skin Sensitization	0.402
Carcinogenicity	0.255
Eye Corrosion	0.026
Eye Irritation	0.587
Respiratory	0.031
Human Hepatotoxicity	0.117
Drug-induced Nephrotoxicity	0.286
Drug-induced Neurotoxicity	0.172
Ototoxicity	0.079
Hematotoxicity	0.034
Genotoxicity	0.093
RPMI-8226 Immunitoxicity	0.018
A549 Cytotoxicity	0.001
Hek293 Cytotoxicity	0.014
