# Supplementary material for: Effective analysis of testicular seminoma toxicity and mechanisms of acetyl tributyl citrate using network toxicology, bulk RNA sequencing data, single-cell RNA sequencing data, and clinical data
Source: Front Immunol. 2026 Jul 13;17:1752528. doi: 10.3389/fimmu.2026.1752528 (PMC13402383; doi:10.3389/fimmu.2026.1752528)
Supplement: Supplementary Table 12 — Enrichment pathways of different types of cells. [file Table12.xlsx]

## Sheet: pathway_diff_celltype
	name	min	max	diff
R-HSA-1299316	TWIK-releated acid-sensitive K+ channel (TASK)	-0.992609	0.95298	1.94559
R-HSA-389542	NADPH regeneration	-0.664697	0.771761	1.43646
R-HSA-71737	Pyrophosphate hydrolysis	-0.591146	0.594403	1.18555
R-HSA-9025106	Biosynthesis of DPAn-6 SPMs	-0.289253	0.874898	1.16415
R-HSA-173623	Classical antibody-mediated complement activation	-0.659572	0.460222	1.11979
R-HSA-5263617	Metabolism of ingested MeSeO2H into MeSeH	-0.817095	0.29685	1.11395
R-HSA-211994	Sterols are 12-hydroxylated by CYP8B1	-0.371921	0.721531	1.09345
R-HSA-2142696	Synthesis of Hepoxilins (HX) and Trioxilins (TrX)	-0.118257	0.921522	1.03978
R-HSA-187042	TRKA activation by NGF	-0.580643	0.450851	1.03149
R-HSA-5653890	Lactose synthesis	-0.655474	0.357574	1.01305
R-HSA-2142770	Synthesis of 15-eicosatetraenoic acid derivatives	-0.628752	0.377485	1.00624
R-HSA-500753	Pyrimidine biosynthesis	-0.472937	0.513496	0.986433
R-HSA-5626978	TNFR1-mediated ceramide production	-0.553149	0.404207	0.957356
R-HSA-427652	Sodium-coupled phosphate cotransporters	-0.392737	0.500814	0.89355
R-HSA-428559	Proton-coupled neutral amino acid transporters	-0.398575	0.454933	0.853508
R-HSA-8964539	Glutamate and glutamine metabolism	-0.322382	0.51047	0.832852
R-HSA-1483101	Synthesis of PS	-0.251163	0.577874	0.829036
R-HSA-8941237	Invadopodia formation	-0.535829	0.286436	0.822265
R-HSA-1236973	Cross-presentation of particulate exogenous antigens (phagosomes)	-0.457832	0.337275	0.795107
R-HSA-428359	Insulin-like Growth Factor-2 mRNA Binding Proteins (IGF2BPs/IMPs/VICKZs) bind RNA	-0.640705	0.138559	0.779265
R-HSA-166786	Creation of C4 and C2 activators	-0.510406	0.267577	0.777983
R-HSA-111452	Activation and oligomerization of BAK protein	-0.540743	0.204522	0.745265
R-HSA-141333	Biogenic amines are oxidatively deaminated to aldehydes by MAOA and MAOB	-0.190384	0.549764	0.740149
R-HSA-8849175	Threonine catabolism	-0.234905	0.49571	0.730615
R-HSA-2161541	Abacavir metabolism	-0.34378	0.379171	0.722951
R-HSA-419771	Opsins	-0.204016	0.516946	0.720962
R-HSA-426117	Cation-coupled Chloride cotransporters	-0.319131	0.396957	0.716088
R-HSA-444411	Rhesus glycoproteins mediate ammonium transport	-0.160116	0.554425	0.714541
R-HSA-72731	Recycling of eIF2:GDP	-0.382167	0.328622	0.710788
R-HSA-430039	mRNA decay by 5' to 3' exoribonuclease	-0.604308	0.104095	0.708403
R-HSA-166020	Transfer of LPS from LBP carrier to CD14	-0.150103	0.557833	0.707937
R-HSA-1566977	Fibronectin matrix formation	-0.333693	0.373762	0.707454
R-HSA-194313	VEGF ligand-receptor interactions	-0.397551	0.308466	0.706017
R-HSA-195399	VEGF binds to VEGFR leading to receptor dimerization	-0.397551	0.308466	0.706017
R-HSA-9839406	TGFBR3 regulates activin signaling	-0.216824	0.474617	0.691441
R-HSA-9864848	Complex IV assembly	-0.403002	0.284974	0.687977
R-HSA-3000157	Laminin interactions	-0.298239	0.378822	0.677061
R-HSA-193993	Mineralocorticoid biosynthesis	-0.113218	0.547763	0.660982
R-HSA-1300645	Acrosome Reaction and Sperm:Oocyte Membrane Binding	-0.363398	0.295508	0.658906
R-HSA-8875513	MET interacts with TNS proteins	-0.408566	0.249409	0.657975
R-HSA-9013425	RHOT1 GTPase cycle	-0.413671	0.241687	0.655358
R-HSA-167060	NGF processing	-0.273122	0.380266	0.653388
R-HSA-9036866	Expression and Processing of Neurotrophins	-0.273122	0.380266	0.653388
R-HSA-196843	Vitamin B2 (riboflavin) metabolism	-0.235461	0.40968	0.645141
R-HSA-9013419	RHOT2 GTPase cycle	-0.362438	0.266141	0.628579
R-HSA-163210	Formation of ATP by chemiosmotic coupling	-0.326139	0.292507	0.618645
R-HSA-165181	Inhibition of TSC complex formation by PKB	-0.495531	0.121484	0.617015
R-HSA-114294	Activation, translocation and oligomerization of BAX	-0.4934	0.121221	0.614621
R-HSA-9730628	Sensory perception of salty taste	-0.0317949	0.580266	0.612061
R-HSA-204626	Hypusine synthesis from eIF5A-lysine	-0.403734	0.207045	0.610779
R-HSA-163754	Insulin effects increased synthesis of Xylulose-5-Phosphate	-0.451506	0.158538	0.610044
R-HSA-418217	G beta:gamma signalling through PLC beta	-0.390747	0.217484	0.608231
R-HSA-500657	Presynaptic function of Kainate receptors	-0.390747	0.217484	0.608231
R-HSA-9715370	Miro GTPase Cycle	-0.354105	0.252179	0.606284
R-HSA-3000497	Scavenging by Class H Receptors	-0.553285	0.0488629	0.602148
R-HSA-75108	Activation, myristolyation of BID and translocation to mitochondria	-0.525526	0.0750588	0.600585
R-HSA-194306	Neurophilin interactions with VEGF and VEGFR	-0.381097	0.218927	0.600024
R-HSA-9619483	Activation of AMPK downstream of NMDARs	-0.515057	0.0833213	0.598379
R-HSA-167826	The fatty acid cycling model	0.108715	0.705892	0.597177
R-HSA-427601	Multifunctional anion exchangers	0.0494642	0.642605	0.593141
R-HSA-209905	Catecholamine biosynthesis	-0.153967	0.437767	0.591734
R-HSA-174362	Transport and synthesis of PAPS	-0.412651	0.178678	0.591329
R-HSA-9768777	Regulation of NPAS4 gene transcription	-0.365865	0.22411	0.589975
R-HSA-1236977	Endosomal/Vacuolar pathway	-0.402689	0.185669	0.588358
R-HSA-6798163	Choline catabolism	-0.203352	0.381818	0.58517
R-HSA-9793528	Ciprofloxacin ADME	-0.273851	0.309302	0.583153
R-HSA-425381	Bicarbonate transporters	0.0263587	0.603329	0.57697
R-HSA-9839383	TGFBR3 PTM regulation	-0.335397	0.240878	0.576275
R-HSA-2161522	Abacavir ADME	-0.280556	0.291687	0.572243
R-HSA-74217	Purine salvage	-0.481728	0.0899939	0.571722
R-HSA-2142712	Synthesis of 12-eicosatetraenoic acid derivatives	-0.26578	0.305596	0.571376
R-HSA-844623	The IPAF inflammasome	-0.372163	0.195816	0.567979
R-HSA-156902	Peptide chain elongation	-0.506212	0.0585627	0.564775
R-HSA-2408557	Selenocysteine synthesis	-0.506006	0.0586124	0.564619
R-HSA-72689	Formation of a pool of free 40S subunits	-0.512793	0.0487893	0.561583
R-HSA-72764	Eukaryotic Translation Termination	-0.513096	0.0476271	0.560723
R-HSA-198765	Signalling to ERK5	-0.517076	0.0436265	0.560702
R-HSA-1483115	Hydrolysis of LPC	-0.138599	0.42114	0.559739
R-HSA-170670	Adenylate cyclase inhibitory pathway	-0.298621	0.260663	0.559284
R-HSA-9759811	Regulation of CDH11 mRNA translation by microRNAs	-0.542716	0.0161024	0.558819
R-HSA-205017	NFG and proNGF binds to p75NTR	-0.194281	0.361684	0.555965
R-HSA-77310	Beta oxidation of lauroyl-CoA to decanoyl-CoA-CoA	-0.371323	0.182414	0.553737
R-HSA-9840373	Cellular response to mitochondrial stress	-0.500142	0.0518152	0.551957
R-HSA-77348	Beta oxidation of octanoyl-CoA to hexanoyl-CoA	-0.462603	0.0861307	0.548734
R-HSA-5576894	Phase 1 - inactivation of fast Na+ channels	-0.0796843	0.466344	0.546028
R-HSA-187706	Signalling to p38 via RIT and RIN	-0.523343	0.0196724	0.543015
R-HSA-72706	GTP hydrolysis and joining of the 60S ribosomal subunit	-0.501319	0.0408502	0.542169
R-HSA-9768778	Regulation of NPAS4 mRNA translation	-0.523808	0.0164685	0.540276
R-HSA-5627083	RHO GTPases regulate CFTR trafficking	-0.560342	-0.0214256	0.538917
R-HSA-433692	Proton-coupled monocarboxylate transport	-0.381646	0.154162	0.535808
R-HSA-156842	Eukaryotic Translation Elongation	-0.491872	0.0432847	0.535157
R-HSA-9925561	Developmental Lineage of Pancreatic Acinar Cells	-0.0979585	0.4368	0.534758
R-HSA-73843	5-Phosphoribose 1-diphosphate biosynthesis	-0.333787	0.200165	0.533952
R-HSA-2022923	Dermatan sulfate biosynthesis	-0.111293	0.419591	0.530883
R-HSA-9729555	Sensory perception of sour taste	-0.0165733	0.512999	0.529573
R-HSA-156827	L13a-mediated translational silencing of Ceruloplasmin expression	-0.504104	0.0252364	0.52934
R-HSA-77346	Beta oxidation of decanoyl-CoA to octanoyl-CoA-CoA	-0.434199	0.0916703	0.525869
R-HSA-72613	Eukaryotic Translation Initiation	-0.489477	0.0357885	0.525265
R-HSA-72737	Cap-dependent Translation Initiation	-0.489477	0.0357885	0.525265
R-HSA-8948700	Competing endogenous RNAs (ceRNAs) regulate PTEN translation	-0.559573	-0.035206	0.524367
R-HSA-9754706	Atorvastatin ADME	-0.168033	0.355486	0.523519
R-HSA-389397	Orexin and neuropeptides FF and QRFP bind to their respective receptors	0.0241473	0.546129	0.521982
R-HSA-392851	Prostacyclin signalling through prostacyclin receptor	-0.288756	0.230116	0.518872
R-HSA-9768759	Regulation of NPAS4 gene expression	-0.490998	0.0263221	0.51732
R-HSA-400042	Adrenaline,noradrenaline inhibits insulin secretion	-0.280192	0.236568	0.51676
R-HSA-170660	Adenylate cyclase activating pathway	-0.245173	0.263344	0.508516
R-HSA-166663	Initial triggering of complement	-0.329445	0.178996	0.50844
R-HSA-140179	Amine Oxidase reactions	0.0560286	0.562569	0.506541
R-HSA-426496	Post-transcriptional silencing by small RNAs	-0.55666	-0.0503236	0.506337
R-HSA-8866906	TFAP2 (AP-2) family regulates transcription of other transcription factors	-0.2749	0.230153	0.505053
R-HSA-1799339	SRP-dependent cotranslational protein targeting to membrane	-0.456155	0.0486725	0.504827
R-HSA-975956	Nonsense Mediated Decay (NMD) independent of the Exon Junction Complex (EJC)	-0.519335	-0.0154705	0.503864
R-HSA-9818025	NFE2L2 regulating TCA cycle genes	-0.513027	-0.0139864	0.499041
R-HSA-2243919	Crosslinking of collagen fibrils	-0.346351	0.15268	0.499031
R-HSA-8939256	RUNX1 regulates transcription of genes involved in WNT signaling	-0.460101	0.0368672	0.496969
R-HSA-8931987	RUNX1 regulates estrogen receptor mediated transcription	-0.454307	0.0420419	0.496349
R-HSA-72695	Formation of the ternary complex, and subsequently, the 43S complex	-0.496672	-0.00153396	0.495138
R-HSA-8964208	Phenylalanine metabolism	-0.243143	0.249851	0.492993
R-HSA-446107	Type I hemidesmosome assembly	-0.366194	0.126191	0.492385
R-HSA-166665	Terminal pathway of complement	-0.174433	0.316671	0.491105
R-HSA-8964315	G beta:gamma signalling through BTK	-0.392895	0.0949025	0.487797
R-HSA-9633012	Response of EIF2AK4 (GCN2) to amino acid deficiency	-0.427072	0.0604377	0.48751
R-HSA-390666	Serotonin receptors	0.052406	0.538368	0.485962
R-HSA-9014843	Interleukin-33 signaling	0.0534222	0.539135	0.485712
R-HSA-72702	Ribosomal scanning and start codon recognition	-0.493999	-0.00936507	0.484633
R-HSA-77350	Beta oxidation of hexanoyl-CoA to butanoyl-CoA	-0.437053	0.0458759	0.482929
R-HSA-2214320	Anchoring fibril formation	-0.435749	0.0471273	0.482877
R-HSA-167021	PLC-gamma1 signalling	-0.327805	0.154787	0.482592
R-HSA-428930	Thromboxane signalling through TP receptor	-0.362351	0.120012	0.482363
R-HSA-429947	Deadenylation of mRNA	-0.517491	-0.0396423	0.477848
R-HSA-6799990	Metal sequestration by antimicrobial proteins	-0.339746	0.136484	0.476231
R-HSA-418597	G alpha (z) signalling events	-0.286919	0.188336	0.475254
R-HSA-8948216	Collagen chain trimerization	-0.23022	0.243371	0.473591
R-HSA-72662	Activation of the mRNA upon binding of the cap-binding complex and eIFs, and subsequent binding to 43S	-0.500398	-0.0286444	0.471753
R-HSA-209822	Glycoprotein hormones	-0.0175601	0.4536	0.47116
R-HSA-72649	Translation initiation complex formation	-0.499558	-0.0308371	0.468721
R-HSA-392170	ADP signalling through P2Y purinoceptor 12	-0.388477	0.0780861	0.466563
R-HSA-197264	Nicotinamide salvage	-0.186266	0.279769	0.466035
R-HSA-2408522	Selenoamino acid metabolism	-0.448829	0.0153303	0.464159
R-HSA-416700	Other semaphorin interactions	-0.247434	0.216664	0.464098
R-HSA-77108	Utilization of Ketone Bodies	-0.0854793	0.376989	0.462469
R-HSA-71032	Propionyl-CoA catabolism	-0.273069	0.185831	0.4589
R-HSA-2161517	Abacavir transmembrane transport	-0.232479	0.224472	0.45695
R-HSA-2022090	Assembly of collagen fibrils and other multimeric structures	-0.298227	0.158009	0.456236
R-HSA-8941413	Events associated with phagocytolytic activity of PMN cells	0.0455478	0.501349	0.455801
R-HSA-9820841	M-decay: degradation of maternal mRNAs by maternally stored factors	-0.517946	-0.0622325	0.455714
R-HSA-111957	Cam-PDE 1 activation	-0.00580688	0.449592	0.455399
R-HSA-77285	Beta oxidation of myristoyl-CoA to lauroyl-CoA	-0.272164	0.18253	0.454694
R-HSA-434313	Intracellular metabolism of fatty acids regulates insulin secretion	-0.423333	0.0299909	0.453324
R-HSA-8866910	TFAP2 (AP-2) family regulates transcription of growth factors and their receptors	-0.410268	0.0370572	0.447325
R-HSA-3134963	DEx/H-box helicases activate type I IFN and inflammatory cytokines production	-0.473403	-0.0290359	0.444367
R-HSA-383280	Nuclear Receptor transcription pathway	-0.399082	0.0451001	0.444182
R-HSA-9013957	TLR3-mediated TICAM1-dependent programmed cell death	-0.469474	-0.0253568	0.444117
R-HSA-9026395	Biosynthesis of DHA-derived sulfido conjugates	0.268239	0.712288	0.444049
R-HSA-9026762	Biosynthesis of maresin conjugates in tissue regeneration (MCTR)	0.268239	0.712288	0.444049
R-HSA-5660668	CLEC7A/inflammasome pathway	-0.469485	-0.0271889	0.442296
R-HSA-432030	Transport of glycerol from adipocytes to the liver by Aquaporins	0.177423	0.61871	0.441286
R-HSA-1306955	GRB7 events in ERBB2 signaling	-0.421345	0.0189461	0.440291
R-HSA-2562578	TRIF-mediated programmed cell death	-0.426968	0.0126277	0.439595
R-HSA-2408550	Metabolism of ingested H2SeO4 and H2SeO3 into H2Se	-0.561311	-0.12228	0.43903
R-HSA-8964011	HDL clearance	-0.343747	0.0919679	0.435715
R-HSA-1442490	Collagen degradation	-0.294247	0.139939	0.434187
R-HSA-422085	Synthesis, secretion, and deacylation of Ghrelin	-0.199611	0.233695	0.433306
R-HSA-8956320	Nucleotide biosynthesis	-0.367333	0.064928	0.432261
R-HSA-429914	Deadenylation-dependent mRNA decay	-0.459217	-0.0283734	0.430844
R-HSA-6785470	tRNA processing in the mitochondrion	-0.542263	-0.113043	0.42922
R-HSA-425561	Sodium/Calcium exchangers	-0.262648	0.166083	0.428731
R-HSA-198745	Signalling to STAT3	-0.412644	0.0158167	0.428461
R-HSA-202430	Translocation of ZAP-70 to Immunological synapse	-0.423766	0.00328617	0.427052
R-HSA-2160916	Hyaluronan uptake and degradation	-0.184077	0.242208	0.426285
R-HSA-446343	Localization of the PINCH-ILK-PARVIN complex to focal adhesions	-0.51598	-0.0914685	0.424512
R-HSA-426486	Small interfering RNA (siRNA) biogenesis	-0.393601	0.0305855	0.424186
R-HSA-450520	HuR (ELAVL1) binds and stabilizes mRNA	-0.388976	0.034702	0.423678
R-HSA-8874081	MET activates PTK2 signaling	-0.3554	0.0678883	0.423289
R-HSA-77305	Beta oxidation of palmitoyl-CoA to myristoyl-CoA	-0.392187	0.0303794	0.422567
R-HSA-420092	Glucagon-type ligand receptors	-0.330481	0.0920295	0.42251
R-HSA-2485179	Activation of the phototransduction cascade	-0.0406864	0.379262	0.419949
R-HSA-977444	GABA B receptor activation	-0.170453	0.24862	0.419073
R-HSA-991365	Activation of GABAB receptors	-0.170453	0.24862	0.419073
R-HSA-6790901	rRNA modification in the nucleus and cytosol	-0.39996	0.0189315	0.418891
R-HSA-9636003	NEIL3-mediated resolution of ICLs	-0.240812	0.177964	0.418776
R-HSA-210991	Basigin interactions	-0.3027	0.114096	0.416796
R-HSA-1663150	The activation of arylsulfatases	-0.261363	0.155103	0.416465
R-HSA-9711097	Cellular response to starvation	-0.38045	0.0323466	0.412797
R-HSA-71240	Tryptophan catabolism	-0.213809	0.195469	0.409277
R-HSA-927802	Nonsense-Mediated Decay (NMD)	-0.472559	-0.0633538	0.409205
R-HSA-975957	Nonsense Mediated Decay (NMD) enhanced by the Exon Junction Complex (EJC)	-0.472559	-0.0633538	0.409205
R-HSA-8857538	PTK6 promotes HIF1A stabilization	-0.380611	0.0228366	0.403447
R-HSA-72200	mRNA Editing: C to U Conversion	-0.050929	0.349782	0.400711
R-HSA-75094	Formation of the Editosome	-0.050929	0.349782	0.400711
R-HSA-187015	Activation of TRKA receptors	-0.334306	0.0663025	0.400609
R-HSA-844455	The NLRP1 inflammasome	-0.454026	-0.0539256	0.4001
R-HSA-9629569	Protein hydroxylation	-0.503768	-0.103962	0.399805
R-HSA-8941333	RUNX2 regulates genes involved in differentiation of myeloid cells	-0.225441	0.174102	0.399543
R-HSA-448706	Interleukin-1 processing	-0.410769	-0.0135399	0.397229
R-HSA-9856872	Malate-aspartate shuttle	-0.355325	0.0413931	0.396718
R-HSA-8964058	HDL remodeling	-0.334861	0.0617011	0.396562
R-HSA-139910	Activation of BMF and translocation to mitochondria	-0.357096	0.0368246	0.393921
R-HSA-111453	BH3-only proteins associate with and inactivate anti-apoptotic BCL-2 members	-0.400107	-0.00737157	0.392736
R-HSA-416572	Sema4D induced cell migration and growth-cone collapse	-0.351715	0.040736	0.392451
R-HSA-198933	Immunoregulatory interactions between a Lymphoid and a non-Lymphoid cell	-0.336887	0.0548806	0.391768
R-HSA-109703	PKB-mediated events	-0.182318	0.209206	0.391524
R-HSA-165160	PDE3B signalling	-0.182318	0.209206	0.391524
R-HSA-4090294	SUMOylation of intracellular receptors	-0.363201	0.0283008	0.391501
R-HSA-9820865	Z-decay: degradation of maternal mRNAs by zygotically expressed factors	-0.530339	-0.139131	0.391208
R-HSA-5686938	Regulation of TLR by endogenous ligand	-0.370335	0.0182433	0.388579
R-HSA-2142845	Hyaluronan metabolism	-0.126102	0.259779	0.385882
R-HSA-166662	Lectin pathway of complement activation	-0.131481	0.253954	0.385434
R-HSA-75892	Platelet Adhesion to exposed collagen	-0.379301	0.00608793	0.385389
R-HSA-140342	Apoptosis induced DNA fragmentation	-0.484231	-0.100404	0.383827
R-HSA-2855086	Ficolins bind to repetitive carbohydrate structures on the target cell surface	-0.128614	0.254976	0.38359
R-HSA-1296041	Activation of G protein gated Potassium channels	-0.154144	0.228196	0.38234
R-HSA-1296059	G protein gated Potassium channels	-0.154144	0.228196	0.38234
R-HSA-997272	Inhibition of voltage gated Ca2+ channels via Gbeta/gamma subunits	-0.154144	0.228196	0.38234
R-HSA-8956321	Nucleotide salvage	-0.282533	0.098864	0.381397
R-HSA-110357	Displacement of DNA glycosylase by APEX1	-0.4201	-0.040649	0.379451
R-HSA-163841	Gamma carboxylation, hypusinylation, hydroxylation, and arylsulfatase activation	-0.427676	-0.0489296	0.378747
R-HSA-166187	Mitochondrial Uncoupling	0.199076	0.577203	0.378127
R-HSA-8876725	Protein methylation	-0.299403	0.0784551	0.377858
R-HSA-977443	GABA receptor activation	-0.161492	0.215876	0.377367
R-HSA-9706374	FLT3 signaling through SRC family kinases	-0.413491	-0.0365666	0.376924
R-HSA-426048	Arachidonate production from DAG	0.0449359	0.42084	0.375904
R-HSA-8963691	Phenylalanine and tyrosine metabolism	-0.129356	0.24553	0.374886
R-HSA-1592389	Activation of Matrix Metalloproteinases	-0.241836	0.132131	0.373967
R-HSA-9854909	Regulation of MITF-M dependent genes involved in invasion	-0.217375	0.156289	0.373664
R-HSA-191650	Regulation of gap junction activity	-0.222631	0.150432	0.373063
R-HSA-8943723	Regulation of PTEN mRNA translation	-0.468068	-0.0951039	0.372964
R-HSA-8949215	Mitochondrial calcium ion transport	-0.481034	-0.108125	0.372909
R-HSA-1810476	RIP-mediated NFkB activation via ZBP1	-0.426455	-0.0542852	0.37217
R-HSA-9841251	Mitochondrial unfolded protein response (UPRmt)	-0.347954	0.0234845	0.371439
R-HSA-8950505	Gene and protein expression by JAK-STAT signaling after Interleukin-12 stimulation	-0.404491	-0.0337874	0.370703
R-HSA-9017802	Noncanonical activation of NOTCH3	-0.521311	-0.150851	0.370461
R-HSA-5666185	RHO GTPases Activate Rhotekin and Rhophilins	-0.345189	0.022053	0.367242
R-HSA-9860276	SLC15A4:TASL-dependent IRF5 activation	-0.400944	-0.0344947	0.366449
R-HSA-8939247	RUNX1 regulates transcription of genes involved in interleukin signaling	-0.458928	-0.0930459	0.365882
R-HSA-111457	Release of apoptotic factors from the mitochondria	-0.283182	0.082278	0.36546
R-HSA-216083	Integrin cell surface interactions	-0.368462	-0.00427974	0.364182
R-HSA-211163	AKT-mediated inactivation of FOXO1A	-0.4921	-0.128023	0.364077
R-HSA-1296065	Inwardly rectifying K+ channels	-0.116621	0.245965	0.362586
R-HSA-418592	ADP signalling through P2Y purinoceptor 1	-0.3138	0.0486416	0.362441
R-HSA-400451	Free fatty acids regulate insulin secretion	-0.211216	0.150976	0.362192
R-HSA-2393930	Phosphate bond hydrolysis by NUDT proteins	-0.0938748	0.267798	0.361673
R-HSA-74259	Purine catabolism	-0.273264	0.0880138	0.361278
R-HSA-933543	NF-kB activation through FADD/RIP-1 pathway mediated by caspase-8 and -10	-0.436622	-0.0758287	0.360793
R-HSA-173736	Alternative complement activation	0.0649686	0.424061	0.359092
R-HSA-211736	Stimulation of the cell death response by PAK-2p34	-0.41223	-0.0535353	0.358695
R-HSA-9603505	NTRK3 as a dependence receptor	-0.435084	-0.0780895	0.356994
R-HSA-2024101	CS/DS degradation	-0.121626	0.233675	0.3553
R-HSA-159418	Recycling of bile acids and salts	-0.25971	0.095543	0.355253
R-HSA-888593	Reuptake of GABA	0.158507	0.513341	0.354834
R-HSA-9708296	tRNA-derived small RNA (tsRNA or tRNA-related fragment, tRF) biogenesis	-0.324481	0.0295775	0.354058
R-HSA-74182	Ketone body metabolism	-0.095378	0.25804	0.353418
R-HSA-3000480	Scavenging by Class A Receptors	-0.282028	0.0709866	0.353014
R-HSA-376172	DSCAM interactions	0.115572	0.468399	0.352828
R-HSA-1606322	ZBP1(DAI) mediated induction of type I IFNs	-0.409783	-0.057123	0.35266
R-HSA-111932	CaMK IV-mediated phosphorylation of CREB	-0.400382	-0.0479294	0.352453
R-HSA-390651	Dopamine receptors	0.201082	0.553267	0.352185
R-HSA-73614	Pyrimidine salvage	-0.181164	0.170671	0.351835
R-HSA-877300	Interferon gamma signaling	-0.411136	-0.0613207	0.349815
R-HSA-156588	Glucuronidation	-0.00794754	0.341541	0.349489
R-HSA-8964026	Chylomicron clearance	-0.216191	0.131182	0.347373
R-HSA-1566948	Elastic fibre formation	-0.113539	0.231682	0.345221
R-HSA-9851151	MDK and PTN in ALK signaling	-0.24108	0.10182	0.3429
R-HSA-9818028	NFE2L2 regulates pentose phosphate pathway genes	-0.405868	-0.0637182	0.34215
R-HSA-389977	Post-chaperonin tubulin folding pathway	-0.282971	0.0590952	0.342066
R-HSA-389357	CD28 dependent PI3K/Akt signaling	-0.388397	-0.0463372	0.34206
R-HSA-190371	FGFR3b ligand binding and activation	-0.0344209	0.307627	0.342047
R-HSA-9020591	Interleukin-12 signaling	-0.373426	-0.0324378	0.340989
R-HSA-210747	Regulation of gene expression in early pancreatic precursor cells	0.0733389	0.41346	0.340121
R-HSA-909733	Interferon alpha/beta signaling	-0.377728	-0.0379907	0.339737
R-HSA-9619229	Activation of RAC1 downstream of NMDARs	-0.359623	-0.0205923	0.339031
R-HSA-8963896	HDL assembly	-0.356924	-0.0183598	0.338565
R-HSA-199920	CREB phosphorylation	-0.448154	-0.11071	0.337443
R-HSA-9755088	Ribavirin ADME	-0.119214	0.217784	0.336998
R-HSA-1358803	Downregulation of ERBB2:ERBB3 signaling	-0.369777	-0.0339758	0.335801
R-HSA-2022377	Metabolism of Angiotensinogen to Angiotensins	-0.25965	0.0760143	0.335665
R-HSA-442729	CREB1 phosphorylation through the activation of CaMKII/CaMKK/CaMKIV cascasde	-0.402308	-0.0671314	0.335177
R-HSA-9827857	Specification of primordial germ cells	-0.455662	-0.120629	0.335034
R-HSA-400685	Sema4D in semaphorin signaling	-0.322815	0.0116334	0.334449
R-HSA-5690714	CD22 mediated BCR regulation	-0.318427	0.0157834	0.33421
R-HSA-9856532	Mechanical load activates signaling by PIEZO1 and integrins in osteocytes	-0.281513	0.0523195	0.333832
R-HSA-110328	Recognition and association of DNA glycosylase with site containing an affected pyrimidine	-0.33914	-0.00564535	0.333494
R-HSA-110329	Cleavage of the damaged pyrimidine	-0.33914	-0.00564535	0.333494
R-HSA-73928	Depyrimidination	-0.33914	-0.00564535	0.333494
R-HSA-6791226	Major pathway of rRNA processing in the nucleolus and cytosol	-0.39329	-0.0601088	0.333181
R-HSA-198323	AKT phosphorylates targets in the cytosol	-0.33927	-0.00688788	0.332382
R-HSA-171306	Packaging Of Telomere Ends	-0.346244	-0.0139827	0.332261
R-HSA-389887	Beta-oxidation of pristanoyl-CoA	-0.115514	0.216717	0.332231
R-HSA-209563	Axonal growth stimulation	-0.414262	-0.0834062	0.330856
R-HSA-8868773	rRNA processing in the nucleus and cytosol	-0.392377	-0.0617051	0.330672
R-HSA-380095	Tachykinin receptors bind tachykinins	-0.257027	0.0730161	0.330043
R-HSA-6803157	Antimicrobial peptides	-0.295085	0.0344758	0.329561
R-HSA-445355	Smooth Muscle Contraction	-0.272621	0.0568162	0.329437
R-HSA-2514859	Inactivation, recovery and regulation of the phototransduction cascade	-0.233634	0.0954167	0.329051
R-HSA-420597	Nectin/Necl trans heterodimerization	-0.0528936	0.275617	0.32851
R-HSA-3000471	Scavenging by Class B Receptors	-0.339849	-0.0114526	0.328397
R-HSA-399997	Acetylcholine regulates insulin secretion	-0.203205	0.124635	0.327841
R-HSA-2168880	Scavenging of heme from plasma	-0.192055	0.135456	0.327511
R-HSA-2514856	The phototransduction cascade	-0.231975	0.0952955	0.327271
R-HSA-9818026	NFE2L2 regulating inflammation associated genes	-0.422486	-0.095877	0.326609
R-HSA-8939246	RUNX1 regulates transcription of genes involved in differentiation of myeloid cells	-0.257139	0.0688614	0.326
R-HSA-6803544	Ion influx/efflux at host-pathogen interface	0.0759942	0.401548	0.325554
R-HSA-73929	Base-Excision Repair, AP Site Formation	-0.336546	-0.0115142	0.325032
R-HSA-8866376	Reelin signalling pathway	-0.27981	0.0450021	0.324812
R-HSA-1251932	PLCG1 events in ERBB2 signaling	-0.329045	-0.00468542	0.324359
R-HSA-428890	Role of ABL in ROBO-SLIT signaling	-0.386138	-0.0625108	0.323627
R-HSA-70268	Pyruvate metabolism	-0.342601	-0.0190613	0.32354
R-HSA-1251985	Nuclear signaling by ERBB4	-0.313745	0.00975657	0.323501
R-HSA-391160	Signal regulatory protein family interactions	-0.293935	0.0290124	0.322948
R-HSA-111459	Activation of caspases through apoptosome-mediated cleavage	-0.260948	0.0613323	0.322281
R-HSA-5627117	RHO GTPases Activate ROCKs	-0.31397	0.00758337	0.321553
R-HSA-390696	Adrenoceptors	-0.31661	0.00486448	0.321475
R-HSA-2029481	FCGR activation	-0.312578	0.00887713	0.321455
R-HSA-1474228	Degradation of the extracellular matrix	-0.240422	0.0808247	0.321246
R-HSA-193692	Regulated proteolysis of p75NTR	-0.421545	-0.100612	0.320933
R-HSA-3238698	WNT ligand biogenesis and trafficking	-0.11178	0.20857	0.32035
R-HSA-392451	G beta:gamma signalling through PI3Kgamma	-0.398772	-0.0787853	0.319987
R-HSA-110330	Recognition and association of DNA glycosylase with site containing an affected purine	-0.343197	-0.0232648	0.319933
R-HSA-110331	Cleavage of the damaged purine	-0.343197	-0.0232648	0.319933
R-HSA-73927	Depurination	-0.343197	-0.0232648	0.319933
R-HSA-9020558	Interleukin-2 signaling	-0.3748	-0.0554225	0.319377
R-HSA-8875878	MET promotes cell motility	-0.319512	-0.000890712	0.318621
R-HSA-9830674	Formation of the ureteric bud	-0.136433	0.182138	0.318571
R-HSA-434316	Fatty Acids bound to GPR40 (FFAR1) regulate insulin secretion	-0.0833456	0.235222	0.318567
R-HSA-1187000	Fertilization	0.0685506	0.387103	0.318553
R-HSA-1462054	Alpha-defensins	-0.367529	-0.0495128	0.318017
R-HSA-428643	Organic anion transporters	0.0828705	0.40078	0.31791
R-HSA-9734091	Drug-mediated inhibition of MET activation	-0.315268	0.000916655	0.316184
R-HSA-6785631	ERBB2 Regulates Cell Motility	-0.333482	-0.0173571	0.316124
R-HSA-71336	Pentose phosphate pathway	-0.257333	0.0580391	0.315372
R-HSA-163359	Glucagon signaling in metabolic regulation	-0.276644	0.0386078	0.315252
R-HSA-2179392	EGFR Transactivation by Gastrin	-0.312836	0.00239323	0.315229
R-HSA-202427	Phosphorylation of CD3 and TCR zeta chains	-0.386936	-0.0730123	0.313924
R-HSA-209560	NF-kB is activated and signals survival	-0.342278	-0.028478	0.3138
R-HSA-2129379	Molecules associated with elastic fibres	-0.115677	0.198018	0.313695
R-HSA-1483226	Synthesis of PI	0.0516572	0.364886	0.313228
R-HSA-9027283	Erythropoietin activates STAT5	-0.390086	-0.0777675	0.312318
R-HSA-8847993	ERBB2 Activates PTK6 Signaling	-0.315366	-0.00308195	0.312284
R-HSA-8849473	PTK6 Expression	-0.330208	-0.0187466	0.311461
R-HSA-2534343	Interaction With Cumulus Cells And The Zona Pellucida	0.257599	0.568185	0.310586
R-HSA-2022870	Chondroitin sulfate biosynthesis	-0.072848	0.237447	0.310295
R-HSA-380108	Chemokine receptors bind chemokines	-0.136029	0.173415	0.309444
R-HSA-198693	AKT phosphorylates targets in the nucleus	-0.434832	-0.125976	0.308856
R-HSA-6804115	TP53 regulates transcription of additional cell cycle genes whose exact role in the p53 pathway remain uncertain	-0.424117	-0.11562	0.308496
R-HSA-5621480	Dectin-2 family	-0.362941	-0.0549169	0.308024
R-HSA-9821993	Replacement of protamines by nucleosomes in the male pronucleus	-0.379599	-0.0719829	0.307616
R-HSA-211728	Regulation of PAK-2p34 activity by PS-GAP/RHG10	-0.362753	-0.0555209	0.307232
R-HSA-1474290	Collagen formation	-0.192598	0.114351	0.306949
R-HSA-204174	Regulation of pyruvate dehydrogenase (PDH) complex	-0.100647	0.205934	0.306581
R-HSA-5620971	Pyroptosis	-0.389508	-0.0832495	0.306258
R-HSA-9652282	Drug-mediated inhibition of ERBB2 signaling	-0.359679	-0.0534383	0.306241
R-HSA-75158	TRAIL signaling	-0.383877	-0.078269	0.305608
R-HSA-9818032	NFE2L2 regulating MDR associated enzymes	-0.415394	-0.110729	0.304665
R-HSA-9861718	Regulation of pyruvate metabolism	-0.29518	0.00943784	0.304618
R-HSA-2730905	Role of LAT2/NTAL/LAB on calcium mobilization	-0.354222	-0.0502156	0.304006
R-HSA-1963642	PI3K events in ERBB2 signaling	-0.30004	0.00363823	0.303678
R-HSA-1296346	Tandem pore domain potassium channels	0.066819	0.369403	0.302584
R-HSA-5625970	RHO GTPases activate KTN1	-0.371256	-0.0691422	0.302113
R-HSA-351143	Agmatine biosynthesis	-0.254901	0.0471728	0.302074
R-HSA-9031528	NR1H2 & NR1H3 regulate gene expression linked to triglyceride lipolysis in adipose	-0.0931068	0.208899	0.302006
R-HSA-212718	EGFR interacts with phospholipase C-gamma	-0.298537	0.00272351	0.30126
R-HSA-198203	PI3K/AKT activation	-0.34076	-0.0397039	0.301056
R-HSA-174414	Processive synthesis on the C-strand of the telomere	-0.344409	-0.0434806	0.300929
R-HSA-193639	p75NTR signals via NF-kB	-0.331386	-0.0306057	0.30078
R-HSA-193681	Ceramide signalling	-0.129198	0.171359	0.300557
R-HSA-844615	The AIM2 inflammasome	-0.351592	-0.0512377	0.300354
R-HSA-8963676	Intestinal absorption	-0.301134	-0.000891716	0.300242
R-HSA-8981373	Intestinal hexose absorption	-0.301134	-0.000891716	0.300242
R-HSA-209543	p75NTR recruits signalling complexes	-0.302047	-0.00209362	0.299953
R-HSA-202040	G-protein activation	-0.271949	0.0279682	0.299917
R-HSA-8951911	RUNX3 regulates RUNX1-mediated transcription	-0.583873	-0.28405	0.299824
R-HSA-189451	Heme biosynthesis	-0.203547	0.0962514	0.299799
R-HSA-9818035	NFE2L2 regulating ER-stress associated genes	-0.373921	-0.0743384	0.299583
R-HSA-8849469	PTK6 Regulates RTKs and Their Effectors AKT1 and DOK1	-0.344531	-0.0450279	0.299504
R-HSA-3000178	ECM proteoglycans	-0.26653	0.0323728	0.298903
R-HSA-187024	NGF-independant TRKA activation	-0.313045	-0.0143855	0.298659
R-HSA-2025928	Calcineurin activates NFAT	-0.40803	-0.109463	0.298567
R-HSA-8875791	MET activates STAT3	-0.378744	-0.0803421	0.298401
R-HSA-196783	Coenzyme A biosynthesis	-0.424353	-0.126363	0.29799
R-HSA-75064	mRNA Editing: A to I Conversion	-0.738925	-0.441366	0.297558
R-HSA-75102	C6 deamination of adenosine	-0.738925	-0.441366	0.297558
R-HSA-77042	Formation of editosomes by ADAR proteins	-0.738925	-0.441366	0.297558
R-HSA-174403	Glutathione synthesis and recycling	-0.10237	0.195177	0.297547
R-HSA-425986	Sodium/Proton exchangers	0.137103	0.434533	0.29743
R-HSA-174437	Removal of the Flap Intermediate from the C-strand	-0.351309	-0.0538819	0.297427
R-HSA-174430	Telomere C-strand synthesis initiation	-0.323104	-0.0258058	0.297298
R-HSA-3000171	Non-integrin membrane-ECM interactions	-0.192984	0.103599	0.296583
R-HSA-5661231	Metallothioneins bind metals	-0.293225	0.00321827	0.296443
R-HSA-9913351	Formation of the dystrophin-glycoprotein complex (DGC)	-0.0887549	0.207678	0.296433
R-HSA-9821002	Chromatin modifications during the maternal to zygotic transition (MZT)	-0.370736	-0.0745148	0.296221
R-HSA-428543	Inactivation of CDC42 and RAC1	-0.318484	-0.0222715	0.296212
R-HSA-75109	Triglyceride biosynthesis	-0.333127	-0.0369728	0.296154
R-HSA-9634597	GPER1 signaling	-0.327589	-0.0320445	0.295544
R-HSA-114516	Disinhibition of SNARE formation	-0.2662	0.0291288	0.295329
R-HSA-381676	Glucagon-like Peptide-1 (GLP1) regulates insulin secretion	-0.24751	0.0477043	0.295214
R-HSA-1250196	SHC1 events in ERBB2 signaling	-0.308442	-0.0138255	0.294616
R-HSA-8982491	Glycogen metabolism	-0.285889	0.00871089	0.294599
R-HSA-3322077	Glycogen synthesis	-0.309283	-0.0149459	0.294337
R-HSA-1461973	Defensins	-0.294419	-0.000750314	0.293669
R-HSA-4086398	Ca2+ pathway	-0.262494	0.0308418	0.293336
R-HSA-392518	Signal amplification	-0.319463	-0.0265853	0.292878
R-HSA-388479	Vasopressin-like receptors	-0.0604898	0.232007	0.292497
R-HSA-419408	Lysosphingolipid and LPA receptors	-0.0582037	0.233605	0.291809
R-HSA-499943	Interconversion of nucleotide di- and triphosphates	-0.337572	-0.04609	0.291482
R-HSA-110320	Translesion Synthesis by POLH	-0.29552	-0.00612309	0.289397
R-HSA-171007	p38MAPK events	-0.347724	-0.0587839	0.28894
R-HSA-168638	NOD1/2 Signaling Pathway	-0.346749	-0.0579787	0.288771
R-HSA-77352	Beta oxidation of butanoyl-CoA to acetyl-CoA	-0.0830206	0.205078	0.288098
R-HSA-3000170	Syndecan interactions	-0.236148	0.0511154	0.287263
R-HSA-140834	Extrinsic Pathway of Fibrin Clot Formation	-0.124622	0.162261	0.286883
R-HSA-74713	IRS activation	-0.346324	-0.0609117	0.285413
R-HSA-5662702	Melanin biosynthesis	0.222912	0.507882	0.28497
R-HSA-8869496	TFAP2A acts as a transcriptional repressor during retinoic acid induced cell differentiation	-0.348195	-0.0633124	0.284883
R-HSA-1963640	GRB2 events in ERBB2 signaling	-0.316739	-0.0320353	0.284703
R-HSA-9013507	NOTCH3 Activation and Transmission of Signal to the Nucleus	-0.346735	-0.0628681	0.283867
R-HSA-111931	PKA-mediated phosphorylation of CREB	-0.291766	-0.00792552	0.283841
R-HSA-901032	ER Quality Control Compartment (ERQC)	-0.332067	-0.0489961	0.283071
R-HSA-5676934	Protein repair	-0.332106	-0.0492141	0.282892
R-HSA-9022707	MECP2 regulates transcription factors	-0.357387	-0.075704	0.281683
R-HSA-111446	Activation of BIM and translocation to mitochondria	-0.311543	-0.0302227	0.28132
R-HSA-9670095	Inhibition of DNA recombination at telomere	-0.34632	-0.0651822	0.281138
R-HSA-9027277	Erythropoietin activates Phospholipase C gamma (PLCG)	-0.368125	-0.0876129	0.280512
R-HSA-111463	SMAC (DIABLO) binds to IAPs	-0.23774	0.0424488	0.280189
R-HSA-111464	SMAC(DIABLO)-mediated dissociation of IAP:caspase complexes	-0.23774	0.0424488	0.280189
R-HSA-111469	SMAC, XIAP-regulated apoptotic response	-0.237354	0.0425206	0.279875
R-HSA-5625900	RHO GTPases activate CIT	-0.296135	-0.0162667	0.279868
R-HSA-8949664	Processing of SMDT1	-0.399574	-0.120188	0.279387
R-HSA-9749641	Aspirin ADME	-0.162145	0.116411	0.278556
R-HSA-5334118	DNA methylation	-0.366019	-0.0878944	0.278124
R-HSA-2428933	SHC-related events triggered by IGF1R	-0.467437	-0.190002	0.277434
R-HSA-1483213	Synthesis of PE	-0.295297	-0.018424	0.276873
R-HSA-4641263	Regulation of FZD by ubiquitination	-0.280116	-0.00422549	0.275891
R-HSA-8941332	RUNX2 regulates genes involved in cell migration	-0.448803	-0.173569	0.275234
R-HSA-8849474	PTK6 Activates STAT3	-0.338558	-0.0634939	0.275065
R-HSA-9027307	Biosynthesis of maresin-like SPMs	0.172228	0.447251	0.275022
R-HSA-166658	Complement cascade	-0.244319	0.0298009	0.27412
R-HSA-6803529	FGFR2 alternative splicing	-0.44685	-0.173609	0.273241
R-HSA-205043	NRIF signals cell death from the nucleus	-0.285127	-0.012187	0.27294
R-HSA-9010642	ROBO receptors bind AKAP5	-0.260282	0.0124959	0.272778
R-HSA-977347	Serine metabolism	0.0894487	0.362047	0.272598
R-HSA-179812	GRB2 events in EGFR signaling	-0.304172	-0.0315803	0.272592
R-HSA-397795	G-protein beta:gamma signalling	-0.350391	-0.0783372	0.272054
R-HSA-399710	Activation of AMPA receptors	-0.103295	0.168464	0.271759
R-HSA-189085	Digestion of dietary carbohydrate	-0.0868915	0.184523	0.271414
R-HSA-3249367	STAT6-mediated induction of chemokines	-0.416498	-0.145104	0.271394
R-HSA-9667769	Acetylcholine inhibits contraction of outer hair cells	-0.0864924	0.184465	0.270958
R-HSA-112308	Presynaptic depolarization and calcium channel opening	0.00276471	0.273605	0.270841
R-HSA-419037	NCAM1 interactions	0.107868	0.378259	0.270391
R-HSA-9757110	Prednisone ADME	0.187106	0.456976	0.26987
R-HSA-9023661	Biosynthesis of E-series 18(R)-resolvins	-0.099911	0.169766	0.269677
R-HSA-8964616	G beta:gamma signalling through CDC42	-0.303201	-0.0335551	0.269646
R-HSA-8964038	LDL clearance	-0.314027	-0.0446178	0.269409
R-HSA-9927353	Co-inhibition by BTLA	-0.227328	0.0419216	0.269249
R-HSA-9706369	Negative regulation of FLT3	-0.335431	-0.0663435	0.269087
R-HSA-879415	Advanced glycosylation endproduct receptor signaling	-0.303868	-0.0352556	0.268612
R-HSA-9707587	Regulation of HMOX1 expression and activity	-0.357214	-0.0894015	0.267812
R-HSA-163615	PKA activation	-0.285039	-0.0172576	0.267782
R-HSA-156581	Methylation	-0.125472	0.14225	0.267722
R-HSA-9026357	NTF4 activates NTRK2 (TRKB) signaling	0.0199173	0.287569	0.267652
R-HSA-1296053	Classical Kir channels	0.16238	0.429971	0.267591
R-HSA-9861559	PDH complex synthesizes acetyl-CoA from PYR	-0.201611	0.0655859	0.267196
R-HSA-73893	DNA Damage Bypass	-0.331121	-0.0639771	0.267144
R-HSA-5250924	B-WICH complex positively regulates rRNA expression	-0.361109	-0.0941603	0.266949
R-HSA-8956319	Nucleotide catabolism	-0.250506	0.0162991	0.266805
R-HSA-456926	Thrombin signalling through proteinase activated receptors (PARs)	-0.330672	-0.0638918	0.26678
R-HSA-8955332	Carboxyterminal post-translational modifications of tubulin	-0.0887898	0.177297	0.266087
R-HSA-5362798	Release of Hh-Np from the secreting cell	0.0875107	0.353442	0.265931
R-HSA-975577	N-Glycan antennae elongation	-0.320073	-0.0546325	0.265441
R-HSA-110314	Recognition of DNA damage by PCNA-containing replication complex	-0.315603	-0.0502938	0.26531
R-HSA-1237112	Methionine salvage pathway	-0.236007	0.029074	0.265081
R-HSA-9645460	Alpha-protein kinase 1 signaling pathway	-0.297263	-0.0323888	0.264874
R-HSA-9014325	TICAM1,TRAF6-dependent induction of TAK1 complex	-0.297288	-0.0324332	0.264855
R-HSA-2173789	TGF-beta receptor signaling activates SMADs	-0.337823	-0.0733149	0.264509
R-HSA-111933	Calmodulin induced events	-0.279578	-0.0152227	0.264355
R-HSA-111997	CaM pathway	-0.279578	-0.0152227	0.264355
R-HSA-9614657	FOXO-mediated transcription of cell death genes	-0.309693	-0.04534	0.264353
R-HSA-174411	Polymerase switching on the C-strand of the telomere	-0.316339	-0.0523926	0.263947
R-HSA-15869	Metabolism of nucleotides	-0.267877	-0.00396482	0.263912
R-HSA-418885	DCC mediated attractive signaling	-0.292185	-0.0283112	0.263874
R-HSA-8949275	RUNX3 Regulates Immune Response and Cell Migration	-0.40739	-0.143828	0.263562
R-HSA-163282	Mitochondrial transcription initiation	-0.377556	-0.114198	0.263358
R-HSA-9748787	Azathioprine ADME	-0.282496	-0.0191514	0.263345
R-HSA-418890	Role of second messengers in netrin-1 signaling	-0.170569	0.09257	0.263139
R-HSA-8866907	Activation of the TFAP2 (AP-2) family of transcription factors	-0.354335	-0.091519	0.262816
R-HSA-5689901	Metalloprotease DUBs	-0.337412	-0.0749944	0.262418
R-HSA-8863795	Downregulation of ERBB2 signaling	-0.314711	-0.0523883	0.262323
R-HSA-375281	Hormone ligand-binding receptors	0.0253978	0.287592	0.262194
R-HSA-549127	Organic cation transport	-0.214788	0.0473211	0.262109
R-HSA-549132	Organic cation/anion/zwitterion transport	-0.214788	0.0473211	0.262109
R-HSA-444473	Formyl peptide receptors bind formyl peptides and many other ligands	-0.306456	-0.0444529	0.262003
R-HSA-9027276	Erythropoietin activates Phosphoinositide-3-kinase (PI3K)	-0.319191	-0.0572313	0.26196
R-HSA-70688	Proline catabolism	0.0738355	0.33507	0.261235
R-HSA-447041	CHL1 interactions	-0.167137	0.0939127	0.26105
R-HSA-8964041	LDL remodeling	-0.15339	0.107613	0.261003
R-HSA-447115	Interleukin-12 family signaling	-0.345077	-0.0841585	0.260919
R-HSA-8935964	RUNX1 regulates expression of components of tight junctions	-0.160386	0.0998387	0.260224
R-HSA-1253288	Downregulation of ERBB4 signaling	-0.284416	-0.0243154	0.260101
R-HSA-5423646	Aflatoxin activation and detoxification	-0.219629	0.04047	0.260099
R-HSA-9696264	RND3 GTPase cycle	-0.230782	0.0285993	0.259382
R-HSA-451326	Activation of kainate receptors upon glutamate binding	-0.148089	0.110876	0.258965
R-HSA-8935690	Digestion	0.0750469	0.333682	0.258635
R-HSA-167044	Signalling to RAS	-0.323236	-0.0649809	0.258255
R-HSA-937072	TRAF6-mediated induction of TAK1 complex within TLR4 complex	-0.286116	-0.0279696	0.258146
R-HSA-975163	IRAK2 mediated activation of TAK1 complex upon TLR7/8 or 9 stimulation	-0.286116	-0.0279696	0.258146
R-HSA-196807	Nicotinate metabolism	-0.216369	0.0417304	0.258099
R-HSA-5099900	WNT5A-dependent internalization of FZD4	-0.292602	-0.0346005	0.258001
R-HSA-180292	GAB1 signalosome	-0.276448	-0.018561	0.257887
R-HSA-8963898	Plasma lipoprotein assembly	-0.286716	-0.0290009	0.257715
R-HSA-937042	IRAK2 mediated activation of TAK1 complex	-0.296709	-0.0390445	0.257665
R-HSA-9022927	MECP2 regulates transcription of genes involved in GABA signaling	0.0550141	0.312652	0.257638
R-HSA-480985	Synthesis of dolichyl-phosphate-glucose	-0.392601	-0.135361	0.25724
R-HSA-881907	Gastrin-CREB signalling pathway via PKC and MAPK	-0.309056	-0.0519814	0.257075
R-HSA-5576890	Phase 3 - rapid repolarisation	0.0226027	0.279149	0.256546
R-HSA-9839397	TGFBR3 regulates FGF2 signaling	-0.237069	0.0193222	0.256392
R-HSA-77595	Processing of Intronless Pre-mRNAs	-0.524493	-0.268272	0.256221
R-HSA-110313	Translesion synthesis by Y family DNA polymerases bypasses lesions on DNA template	-0.325281	-0.0694583	0.255822
R-HSA-2022857	Keratan sulfate degradation	-0.275539	-0.0197314	0.255808
R-HSA-6804760	Regulation of TP53 Activity through Methylation	-0.341014	-0.0853391	0.255675
R-HSA-70635	Urea cycle	0.0406328	0.29604	0.255407
R-HSA-450321	JNK (c-Jun kinases) phosphorylation and activation mediated by activated human TAK1	-0.308592	-0.0536511	0.25494
R-HSA-9818749	Regulation of NFE2L2 gene expression	-0.479606	-0.225188	0.254418
R-HSA-5632681	Ligand-receptor interactions	0.303637	0.557982	0.254345
R-HSA-75072	mRNA Editing	-0.273679	-0.0194865	0.254192
R-HSA-8877330	RUNX1 and FOXP3 control the development of regulatory T lymphocytes (Tregs)	-0.365558	-0.111517	0.254041
R-HSA-1433559	Regulation of KIT signaling	-0.319225	-0.0652829	0.253942
R-HSA-1369007	Mitochondrial ABC transporters	0.107174	0.361107	0.253934
R-HSA-4419969	Depolymerization of the Nuclear Lamina	-0.295372	-0.0414732	0.253898
R-HSA-5607761	Dectin-1 mediated noncanonical NF-kB signaling	-0.284502	-0.0310086	0.253493
R-HSA-190840	Microtubule-dependent trafficking of connexons from Golgi to the plasma membrane	-0.200576	0.0526925	0.253268
R-HSA-111448	Activation of NOXA and translocation to mitochondria	-0.394268	-0.141166	0.253103
R-HSA-6783783	Interleukin-10 signaling	-0.244588	0.00847171	0.25306
R-HSA-9927354	Co-stimulation by ICOS	-0.272902	-0.0199547	0.252948
R-HSA-166208	mTORC1-mediated signalling	-0.350747	-0.0979339	0.252813
R-HSA-9843970	Regulation of endogenous retroelements by the Human Silencing Hub (HUSH) complex	-0.360179	-0.107469	0.252709
R-HSA-8865999	MET activates PTPN11	-0.162106	0.0905407	0.252647
R-HSA-351200	Interconversion of polyamines	-0.17573	0.0767257	0.252455
R-HSA-72187	mRNA 3'-end processing	-0.503476	-0.251045	0.252431
R-HSA-8853383	Lysosomal oligosaccharide catabolism	0.256047	0.508319	0.252272
R-HSA-5654227	Phospholipase C-mediated cascade; FGFR3	0.0167072	0.268907	0.2522
R-HSA-73817	Purine ribonucleoside monophosphate biosynthesis	-0.356709	-0.105232	0.251477
R-HSA-180336	SHC1 events in EGFR signaling	-0.295929	-0.0446096	0.251319
R-HSA-5696397	Gap-filling DNA repair synthesis and ligation in GG-NER	-0.296588	-0.0457847	0.250803
R-HSA-2029485	Role of phospholipids in phagocytosis	-0.27323	-0.0228971	0.250332
R-HSA-9725554	Differentiation of Keratinocytes in Interfollicular Epidermis in Mammalian Skin	-0.302354	-0.0525098	0.249845
R-HSA-3928663	EPHA-mediated growth cone collapse	-0.213311	0.0364302	0.249741
R-HSA-446353	Cell-extracellular matrix interactions	-0.302107	-0.0524444	0.249663
R-HSA-1855167	Synthesis of pyrophosphates in the cytosol	-0.191702	0.0578982	0.2496
R-HSA-193697	p75NTR regulates axonogenesis	-0.25125	-0.0017123	0.249537
R-HSA-5654219	Phospholipase C-mediated cascade: FGFR1	-0.114916	0.134289	0.249206
R-HSA-1650814	Collagen biosynthesis and modifying enzymes	-0.107193	0.141951	0.249144
R-HSA-8849472	PTK6 Down-Regulation	-0.177685	0.0711449	0.24883
R-HSA-190377	FGFR2b ligand binding and activation	-0.145482	0.103318	0.2488
R-HSA-8866423	VLDL assembly	-0.227769	0.021028	0.248797
R-HSA-5654228	Phospholipase C-mediated cascade; FGFR4	0.0435134	0.291862	0.248349
R-HSA-71288	Creatine metabolism	-0.13637	0.111923	0.248294
R-HSA-1483148	Synthesis of PG	-0.0940906	0.154203	0.248293
R-HSA-1679131	Trafficking and processing of endosomal TLR	-0.227611	0.0199542	0.247565
R-HSA-8951671	RUNX3 regulates YAP1-mediated transcription	-0.217041	0.0303302	0.247372
R-HSA-2197563	NOTCH2 intracellular domain regulates transcription	-0.41366	-0.16635	0.24731
R-HSA-75944	Transcription from mitochondrial promoters	-0.356514	-0.109215	0.247299
R-HSA-977606	Regulation of Complement cascade	-0.222896	0.0243991	0.247295
R-HSA-8866654	E3 ubiquitin ligases ubiquitinate target proteins	-0.294362	-0.0473036	0.247059
R-HSA-110381	Resolution of AP sites via the single-nucleotide replacement pathway	-0.443101	-0.196077	0.247024
R-HSA-4755510	SUMOylation of immune response proteins	-0.379436	-0.132471	0.246965
R-HSA-110312	Translesion synthesis by REV1	-0.288068	-0.0413075	0.24676
R-HSA-9018896	Biosynthesis of E-series 18(S)-resolvins	-0.0794114	0.167331	0.246743
R-HSA-164378	PKA activation in glucagon signalling	-0.280152	-0.0340963	0.246056
R-HSA-5689877	Josephin domain DUBs	-0.281168	-0.0351637	0.246004
R-HSA-5656121	Translesion synthesis by POLI	-0.287074	-0.0410851	0.245988
R-HSA-9026527	Activated NTRK2 signals through PLCG1	-0.139601	0.106147	0.245748
R-HSA-5655862	Translesion synthesis by POLK	-0.289594	-0.044241	0.245353
R-HSA-418886	Netrin mediated repulsion signals	-0.22716	0.0181542	0.245314
R-HSA-8963888	Chylomicron assembly	-0.223759	0.0215033	0.245262
R-HSA-9930044	Nuclear RNA decay	-0.408094	-0.163009	0.245085
R-HSA-77111	Synthesis of Ketone Bodies	-0.322837	-0.0780335	0.244804
R-HSA-9816359	Maternal to zygotic transition (MZT)	-0.366681	-0.12205	0.244631
R-HSA-8963901	Chylomicron remodeling	-0.205928	0.0382837	0.244212
R-HSA-171319	Telomere Extension By Telomerase	-0.355914	-0.11213	0.243784
R-HSA-391903	Eicosanoid ligand-binding receptors	-0.0973408	0.146036	0.243377
R-HSA-629597	Highly calcium permeable nicotinic acetylcholine receptors	0.352738	0.595481	0.242742
R-HSA-6788467	IL-6-type cytokine receptor ligand interactions	-0.0162246	0.226465	0.242689
R-HSA-442720	CREB1 phosphorylation through the activation of Adenylate Cyclase	-0.287657	-0.0456986	0.241958
R-HSA-3134975	Regulation of innate immune responses to cytosolic DNA	-0.333874	-0.0923632	0.241511
R-HSA-418359	Reduction of cytosolic Ca++ levels	-0.234972	0.00628302	0.241255
R-HSA-1296061	HCN channels	-0.141379	0.099484	0.240864
R-HSA-1296072	Voltage gated Potassium channels	0.261731	0.502072	0.240341
R-HSA-9926550	Regulation of MITF-M-dependent genes involved in extracellular matrix, focal adhesion and epithelial-to-mesenchymal transition	-0.41425	-0.174382	0.239867
R-HSA-6804754	Regulation of TP53 Expression	-0.420133	-0.180362	0.239771
R-HSA-9823730	Formation of definitive endoderm	-0.283445	-0.0437443	0.2397
R-HSA-1461957	Beta defensins	0.0269494	0.266622	0.239672
R-HSA-445717	Aquaporin-mediated transport	-0.173092	0.0665495	0.239641
R-HSA-5654221	Phospholipase C-mediated cascade; FGFR2	-0.0810571	0.158518	0.239575
R-HSA-9668328	Sealing of the nuclear envelope (NE) by ESCRT-III	-0.327004	-0.0876367	0.239367
R-HSA-432040	Vasopressin regulates renal water homeostasis via Aquaporins	-0.226591	0.0123299	0.238921
R-HSA-77286	mitochondrial fatty acid beta-oxidation of saturated fatty acids	-0.239095	-0.00037658	0.238718
R-HSA-5358606	Mismatch repair (MMR) directed by MSH2:MSH3 (MutSbeta)	-0.221898	0.0167499	0.238648
R-HSA-2142688	Synthesis of 5-eicosatetraenoic acids	0.00617165	0.244666	0.238494
R-HSA-389957	Prefoldin mediated transfer of substrate to CCT/TriC	-0.279323	-0.0410198	0.238303
R-HSA-2408508	Metabolism of ingested SeMet, Sec, MeSec into H2Se	-0.102052	0.136185	0.238237
R-HSA-1614558	Degradation of cysteine and homocysteine	-0.128901	0.109291	0.238191
R-HSA-9761174	Formation of intermediate mesoderm	-0.0910501	0.147108	0.238158
R-HSA-9717189	Sensory perception of taste	0.188955	0.42711	0.238155
R-HSA-9623433	NR1H2 & NR1H3 regulate gene expression to control bile acid homeostasis	-0.282985	-0.0448665	0.238118
R-HSA-1475029	Reversible hydration of carbon dioxide	0.0264459	0.264458	0.238012
R-HSA-2559585	Oncogene Induced Senescence	-0.371326	-0.134027	0.2373
R-HSA-1606341	IRF3 mediated activation of type 1 IFN	-0.378813	-0.141648	0.237165
R-HSA-8964046	VLDL clearance	-0.364638	-0.127514	0.237124
R-HSA-75157	FasL/ CD95L signaling	-0.39186	-0.154799	0.23706
R-HSA-5358493	Synthesis of diphthamide-EEF2	-0.111633	0.124952	0.236585
R-HSA-5218921	VEGFR2 mediated cell proliferation	-0.277147	-0.0405849	0.236562
R-HSA-203754	NOSIP mediated eNOS trafficking	-0.00999918	0.226342	0.236341
R-HSA-190241	FGFR2 ligand binding and activation	0.0271918	0.263164	0.235972
R-HSA-69091	Polymerase switching	-0.302134	-0.0661864	0.235948
R-HSA-69109	Leading Strand Synthesis	-0.302134	-0.0661864	0.235948
R-HSA-354194	GRB2:SOS provides linkage to MAPK signaling for Integrins	-0.394998	-0.159078	0.235921
R-HSA-975110	TRAF6 mediated IRF7 activation in TLR7/8 or 9 signaling	-0.289259	-0.0535108	0.235748
R-HSA-6803211	TP53 Regulates Transcription of Death Receptors and Ligands	-0.378885	-0.143294	0.235591
R-HSA-210746	Regulation of gene expression in endocrine-committed (NEUROG3+) progenitor cells	-0.337258	-0.101668	0.235591
R-HSA-9818030	NFE2L2 regulating tumorigenic genes	-0.406174	-0.171156	0.235017
R-HSA-9707564	Cytoprotection by HMOX1	-0.326	-0.0912183	0.234782
R-HSA-1222556	ROS and RNS production in phagocytes	-0.0813274	0.153202	0.234529
R-HSA-194068	Bile acid and bile salt metabolism	-0.161384	0.073021	0.234406
R-HSA-9020265	Biosynthesis of aspirin-triggered D-series resolvins	-0.0642758	0.170079	0.234355
R-HSA-69183	Processive synthesis on the lagging strand	-0.30995	-0.0757919	0.234159
R-HSA-1307965	betaKlotho-mediated ligand binding	0.323863	0.557973	0.23411
R-HSA-112411	MAPK1 (ERK2) activation	-0.309073	-0.0749919	0.234081
R-HSA-70263	Gluconeogenesis	-0.177078	0.0567045	0.233782
R-HSA-445095	Interaction between L1 and Ankyrins	-0.078638	0.155081	0.233719
R-HSA-140837	Intrinsic Pathway of Fibrin Clot Formation	-0.146288	0.087394	0.233682
R-HSA-190242	FGFR1 ligand binding and activation	-0.16504	0.0686218	0.233662
R-HSA-69166	Removal of the Flap Intermediate	-0.310175	-0.076521	0.233653
R-HSA-5676590	NIK-->noncanonical NF-kB signaling	-0.269818	-0.0363387	0.23348
R-HSA-416550	Sema4D mediated inhibition of cell attachment and migration	-0.337804	-0.104347	0.233457
R-HSA-8985586	SLIT2:ROBO1 increases RHOA activity	-0.406243	-0.172824	0.233419
R-HSA-5696400	Dual Incision in GG-NER	-0.330874	-0.0975638	0.23331
R-HSA-8853884	Transcriptional Regulation by VENTX	-0.334772	-0.101606	0.233166
R-HSA-9762293	Regulation of CDH11 gene transcription	-0.28578	-0.0527379	0.233042
R-HSA-156584	Cytosolic sulfonation of small molecules	0.0482863	0.280796	0.23251
R-HSA-888568	GABA synthesis	0.0983593	0.330522	0.232163
R-HSA-5205685	PINK1-PRKN Mediated Mitophagy	-0.30124	-0.0692252	0.232015
R-HSA-5250913	Positive epigenetic regulation of rRNA expression	-0.358094	-0.126089	0.232005
R-HSA-111996	Ca-dependent events	-0.288159	-0.0561837	0.231976
R-HSA-159782	Removal of aminoterminal propeptides from gamma-carboxylated proteins	-0.161979	0.0697019	0.231681
R-HSA-5358565	Mismatch repair (MMR) directed by MSH2:MSH6 (MutSalpha)	-0.222318	0.00928979	0.231608
R-HSA-389356	Co-stimulation by CD28	-0.318249	-0.0870802	0.231168
R-HSA-9018679	Biosynthesis of EPA-derived SPMs	-0.0841199	0.146942	0.231062
R-HSA-9013422	RHOBTB1 GTPase cycle	-0.375339	-0.144298	0.231041
R-HSA-9764302	Regulation of CDH19 Expression and Function	-0.241992	-0.0113651	0.230627
R-HSA-6803204	TP53 Regulates Transcription of Genes Involved in Cytochrome C Release	-0.362116	-0.131538	0.230579
R-HSA-1489509	DAG and IP3 signaling	-0.266527	-0.0360573	0.23047
R-HSA-5358508	Mismatch Repair	-0.220652	0.00979488	0.230446
R-HSA-1482925	Acyl chain remodelling of PG	0.194498	0.424325	0.229826
R-HSA-5656169	Termination of translesion DNA synthesis	-0.322402	-0.092599	0.229803
R-HSA-69478	G2/M DNA replication checkpoint	-0.361328	-0.131541	0.229787
R-HSA-9013408	RHOG GTPase cycle	-0.290119	-0.060586	0.229533
R-HSA-8941858	Regulation of RUNX3 expression and activity	-0.278987	-0.0494689	0.229518
R-HSA-418990	Adherens junctions interactions	-0.229234	0.000240307	0.229474
R-HSA-5607763	CLEC7A (Dectin-1) induces NFAT activation	-0.308837	-0.0796208	0.229217
R-HSA-450302	activated TAK1 mediates p38 MAPK activation	-0.31261	-0.0834637	0.229146
R-HSA-73884	Base Excision Repair	-0.301144	-0.0721004	0.229044
R-HSA-5221030	TET1,2,3 and TDG demethylate DNA	-0.509051	-0.28037	0.228681
R-HSA-190373	FGFR1c ligand binding and activation	0.00335932	0.232015	0.228656
R-HSA-389958	Cooperation of Prefoldin and TriC/CCT in actin and tubulin folding	-0.266269	-0.0376881	0.228581
R-HSA-391908	Prostanoid ligand receptors	-0.120948	0.107587	0.228536
R-HSA-9824878	Regulation of TBK1, IKK蔚 (IKBKE)-mediated activation of IRF3, IRF7	-0.254128	-0.0261762	0.227952
R-HSA-6805567	Keratinization	-0.187033	0.0407417	0.227774
R-HSA-9830369	Kidney development	-0.106424	0.121265	0.227689
R-HSA-68616	Assembly of the ORC complex at the origin of replication	-0.351142	-0.123595	0.227548
R-HSA-2122948	Activated NOTCH1 Transmits Signal to the Nucleus	-0.323194	-0.0960453	0.227148
R-HSA-1483196	PI and PC transport between ER and Golgi membranes	-0.700239	-0.47346	0.226779
R-HSA-73621	Pyrimidine catabolism	-0.0457622	0.180997	0.226759
R-HSA-9648895	Response of EIF2AK1 (HRI) to heme deficiency	-0.19105	0.0356564	0.226707
R-HSA-427975	Proton/oligopeptide cotransporters	-0.24129	-0.0146019	0.226689
R-HSA-1483248	Synthesis of PIPs at the ER membrane	-0.0488292	0.177572	0.226401
R-HSA-8963899	Plasma lipoprotein remodeling	-0.240835	-0.0146735	0.226162
R-HSA-139915	Activation of PUMA and translocation to mitochondria	-0.394898	-0.168813	0.226086
R-HSA-389359	CD28 dependent Vav1 pathway	-0.338336	-0.112263	0.226073
R-HSA-9759476	Regulation of Homotypic Cell-Cell Adhesion	-0.28031	-0.0543651	0.225945
R-HSA-9764260	Regulation of Expression and Function of Type II Classical Cadherins	-0.28031	-0.0543651	0.225945
R-HSA-399956	CRMPs in Sema3A signaling	-0.339351	-0.113482	0.225869
R-HSA-69560	Transcriptional activation of p53 responsive genes	-0.373146	-0.14736	0.225787
R-HSA-69895	Transcriptional activation of cell cycle inhibitor p21	-0.373146	-0.14736	0.225787
R-HSA-9860927	Turbulent (oscillatory, disturbed) flow shear stress activates signaling by PIEZO1 and integrins in endothelial cells	-0.341642	-0.116107	0.225536
R-HSA-159854	Gamma-carboxylation, transport, and amino-terminal cleavage of proteins	-0.159156	0.0663656	0.225522
R-HSA-9664873	Pexophagy	-0.291929	-0.0665616	0.225367
R-HSA-5578768	Physiological factors	-0.223722	0.00122555	0.224948
R-HSA-6791312	TP53 Regulates Transcription of Cell Cycle Genes	-0.348052	-0.123145	0.224907
R-HSA-9824594	Regulation of MITF-M-dependent genes involved in apoptosis	-0.363885	-0.139252	0.224633
R-HSA-4655427	SUMOylation of DNA methylation proteins	-0.330314	-0.105754	0.22456
R-HSA-5419276	Mitochondrial translation termination	-0.437095	-0.212565	0.224529
R-HSA-5663213	RHO GTPases Activate WASPs and WAVEs	-0.290578	-0.0661257	0.224453
R-HSA-5218920	VEGFR2 mediated vascular permeability	-0.32597	-0.101699	0.224271
R-HSA-2173782	Binding and Uptake of Ligands by Scavenger Receptors	-0.208712	0.0155166	0.224228
R-HSA-6811436	COPI-independent Golgi-to-ER retrograde traffic	-0.320491	-0.0965217	0.223969
R-HSA-6782315	tRNA modification in the nucleus and cytosol	-0.278912	-0.0550548	0.223858
R-HSA-9830364	Formation of the nephric duct	-0.139093	0.0846683	0.223761
R-HSA-209968	Thyroxine biosynthesis	0.282554	0.505559	0.223005
R-HSA-73856	RNA Polymerase II Transcription Termination	-0.488064	-0.265618	0.222446
R-HSA-8985947	Interleukin-9 signaling	-0.358874	-0.136522	0.222352
R-HSA-9033807	ABO blood group biosynthesis	0.076499	0.298464	0.221965
R-HSA-8934593	Regulation of RUNX1 Expression and Activity	-0.349798	-0.128267	0.221531
R-HSA-3299685	Detoxification of Reactive Oxygen Species	-0.197843	0.0235019	0.221344
R-HSA-380972	Energy dependent regulation of mTOR by LKB1-AMPK	-0.19713	0.0238063	0.220936
R-HSA-9013106	RHOC GTPase cycle	-0.249416	-0.0286445	0.220772
R-HSA-69615	G1/S DNA Damage Checkpoints	-0.296422	-0.0756525	0.220769
R-HSA-203641	NOSTRIN mediated eNOS trafficking	-0.121636	0.0990665	0.220702
R-HSA-9828211	Regulation of TBK1, IKK蔚-mediated activation of IRF3, IRF7 upon TLR3 ligation	-0.253467	-0.0329903	0.220477
R-HSA-433137	Sodium-coupled sulphate, di- and tri-carboxylate transporters	0.0106512	0.231095	0.220443
R-HSA-9840310	Glycosphingolipid catabolism	-0.184601	0.0354758	0.220076
R-HSA-5635851	GLI proteins bind promoters of Hh responsive genes to promote transcription	0.177617	0.397402	0.219785
R-HSA-391251	Protein folding	-0.338295	-0.118515	0.21978
R-HSA-2173791	TGF-beta receptor signaling in EMT (epithelial to mesenchymal transition)	-0.276055	-0.0565286	0.219527
R-HSA-68952	DNA replication initiation	-0.489826	-0.270299	0.219527
R-HSA-112040	G-protein mediated events	-0.273112	-0.0537235	0.219389
R-HSA-9759475	Regulation of CDH11 Expression and Function	-0.288915	-0.0697061	0.219208
R-HSA-390466	Chaperonin-mediated protein folding	-0.340428	-0.121984	0.218444
R-HSA-111471	Apoptotic factor-mediated response	-0.237456	-0.0190869	0.218369
R-HSA-193368	Synthesis of bile acids and bile salts via 7alpha-hydroxycholesterol	-0.129444	0.08864	0.218084
R-HSA-217271	FMO oxidises nucleophiles	0.0712748	0.289285	0.21801
R-HSA-983695	Antigen activates B Cell Receptor (BCR) leading to generation of second messengers	-0.251993	-0.0342321	0.217761
R-HSA-196819	Vitamin B1 (thiamin) metabolism	0.108521	0.326235	0.217714
R-HSA-77288	mitochondrial fatty acid beta-oxidation of unsaturated fatty acids	-0.435959	-0.218328	0.217631
R-HSA-174417	Telomere C-strand (Lagging Strand) Synthesis	-0.312014	-0.0943861	0.217628
R-HSA-5626467	RHO GTPases activate IQGAPs	-0.24111	-0.0235196	0.21759
R-HSA-933542	TRAF6 mediated NF-kB activation	-0.276135	-0.0587828	0.217353
R-HSA-9013026	RHOB GTPase cycle	-0.245988	-0.0286415	0.217346
R-HSA-157579	Telomere Maintenance	-0.33508	-0.117825	0.217256
R-HSA-912526	Interleukin receptor SHC signaling	-0.278269	-0.0616105	0.216658
R-HSA-9818027	NFE2L2 regulating anti-oxidant/detoxification enzymes	-0.313928	-0.0975364	0.216392
R-HSA-2892245	POU5F1 (OCT4), SOX2, NANOG repress genes related to differentiation	-0.510937	-0.29477	0.216167
R-HSA-196836	Vitamin C (ascorbate) metabolism	-0.228088	-0.0119574	0.21613
R-HSA-163358	PKA-mediated phosphorylation of key metabolic factors	-0.260587	-0.0446269	0.21596
R-HSA-112043	PLC beta mediated events	-0.274786	-0.0591304	0.215656
R-HSA-3928662	EPHB-mediated forward signaling	-0.244338	-0.0290788	0.215259
R-HSA-399955	SEMA3A-Plexin repulsion signaling by inhibiting Integrin adhesion	-0.317866	-0.102921	0.214945
R-HSA-1059683	Interleukin-6 signaling	-0.294231	-0.0794049	0.214827
R-HSA-8851907	MET activates PI3K/AKT signaling	-0.264693	-0.0499534	0.214739
R-HSA-1296071	Potassium Channels	0.153696	0.368144	0.214448
R-HSA-69563	p53-Dependent G1 DNA Damage Response	-0.296907	-0.0825928	0.214314
R-HSA-69580	p53-Dependent G1/S DNA damage checkpoint	-0.296907	-0.0825928	0.214314
R-HSA-1483152	Hydrolysis of LPE	-0.464755	-0.250457	0.214298
R-HSA-452723	Transcriptional regulation of pluripotent stem cells	-0.358726	-0.144472	0.214254
R-HSA-2559584	Formation of Senescence-Associated Heterochromatin Foci (SAHF)	-0.368583	-0.154396	0.214187
R-HSA-162710	Synthesis of glycosylphosphatidylinositol (GPI)	0.00331736	0.2172	0.213883
R-HSA-936837	Ion transport by P-type ATPases	-0.0952628	0.118479	0.213741
R-HSA-193634	Axonal growth inhibition (RHOA activation)	-0.235301	-0.0216736	0.213627
R-HSA-9833576	CDH11 homotypic and heterotypic interactions	-0.265609	-0.0521901	0.213419
R-HSA-8943724	Regulation of PTEN gene transcription	-0.338798	-0.125409	0.213388
R-HSA-1482801	Acyl chain remodelling of PS	0.183907	0.397228	0.213321
R-HSA-5358346	Hedgehog ligand biogenesis	-0.243104	-0.0301301	0.212974
R-HSA-1299308	Tandem of pore domain in a weak inwardly rectifying K+ channels (TWIK)	-0.0443829	0.168162	0.212545
R-HSA-1855191	Synthesis of IPs in the nucleus	-0.113487	0.0988463	0.212333
R-HSA-373755	Semaphorin interactions	-0.25653	-0.0442975	0.212232
R-HSA-611105	Respiratory electron transport	-0.210515	0.00161994	0.212135
R-HSA-6806942	MET Receptor Activation	-0.208735	0.00338004	0.212115
R-HSA-419812	Calcitonin-like ligand receptors	0.187389	0.399462	0.212073
R-HSA-8963889	Assembly of active LPL and LIPC lipase complexes	-0.282443	-0.0704063	0.212037
R-HSA-917937	Iron uptake and transport	-0.193672	0.0181233	0.211795
R-HSA-164952	The role of Nef in HIV-1 replication and disease pathogenesis	-0.279835	-0.068043	0.211792
R-HSA-2559586	DNA Damage/Telomere Stress Induced Senescence	-0.313654	-0.10196	0.211694
R-HSA-174824	Plasma lipoprotein assembly, remodeling, and clearance	-0.27485	-0.0631636	0.211687
R-HSA-937039	IRAK1 recruits IKK complex	-0.282543	-0.0710346	0.211508
R-HSA-975144	IRAK1 recruits IKK complex upon TLR7/8 or 9 stimulation	-0.282543	-0.0710346	0.211508
R-HSA-73728	RNA Polymerase I Promoter Opening	-0.342369	-0.130948	0.211421
R-HSA-2173788	Downregulation of TGF-beta receptor signaling	-0.331598	-0.120253	0.211345
R-HSA-112311	Neurotransmitter clearance	-0.0337752	0.177335	0.21111
R-HSA-622312	Inflammasomes	-0.280055	-0.068962	0.211093
R-HSA-8854521	Interaction between PHLDA1 and AURKA	-0.306512	-0.0957125	0.210799
R-HSA-400511	Synthesis, secretion, and inactivation of Glucose-dependent Insulinotropic Polypeptide (GIP)	-0.173272	0.0374549	0.210727
R-HSA-2151201	Transcriptional activation of mitochondrial biogenesis	-0.32047	-0.109779	0.210691
R-HSA-69541	Stabilization of p53	-0.297192	-0.0865919	0.210601
R-HSA-8951936	RUNX3 regulates p14-ARF	-0.365072	-0.154597	0.210476
R-HSA-5576886	Phase 4 - resting membrane potential	0.0960655	0.306457	0.210391
R-HSA-9856530	High laminar flow shear stress activates signaling by PIEZO1 and PECAM1:CDH5:KDR in endothelial cells	-0.260559	-0.0503281	0.21023
R-HSA-72165	mRNA Splicing - Minor Pathway	-0.486688	-0.276792	0.209896
R-HSA-9648002	RAS processing	-0.287094	-0.077248	0.209846
R-HSA-1368108	BMAL1:CLOCK,NPAS2 activates circadian expression	-0.333529	-0.124091	0.209438
R-HSA-9032845	Activated NTRK2 signals through CDK5	-0.286055	-0.0766445	0.20941
R-HSA-351906	Apoptotic cleavage of cell adhesion proteins	-0.264378	-0.0550467	0.209331
R-HSA-2046105	Linoleic acid (LA) metabolism	-0.145985	0.0633337	0.209318
R-HSA-9034013	NTF3 activates NTRK3 signaling	0.0608226	0.269929	0.209106
R-HSA-6782861	Synthesis of wybutosine at G37 of tRNA(Phe)	-0.145791	0.0631911	0.208982
R-HSA-2586552	Signaling by Leptin	-0.285722	-0.0767898	0.208932
R-HSA-9717207	Sensory perception of sweet, bitter, and umami (glutamate) taste	0.233464	0.442335	0.208871
R-HSA-72086	mRNA Capping	-0.458651	-0.249847	0.208803
R-HSA-9705462	Inactivation of CSF3 (G-CSF) signaling	-0.30159	-0.0927871	0.208803
R-HSA-114604	GPVI-mediated activation cascade	-0.306074	-0.0973047	0.208769
R-HSA-445144	Signal transduction by L1	-0.305031	-0.0966758	0.208355
R-HSA-8849468	PTK6 Regulates Proteins Involved in RNA Processing	-0.329088	-0.120743	0.208345
R-HSA-192456	Digestion of dietary lipid	0.162723	0.371056	0.208333
R-HSA-9013973	TICAM1-dependent activation of IRF3/IRF7	-0.261101	-0.052842	0.208259
R-HSA-3899300	SUMOylation of transcription cofactors	-0.331304	-0.123086	0.208218
R-HSA-9013508	NOTCH3 Intracellular Domain Regulates Transcription	-0.347389	-0.139555	0.207834
R-HSA-2142850	Hyaluronan biosynthesis and export	0.223446	0.431206	0.20776
R-HSA-5660526	Response to metal ions	-0.151619	0.0560968	0.207716
R-HSA-9013407	RHOH GTPase cycle	-0.303525	-0.0963078	0.207217
R-HSA-2132295	MHC class II antigen presentation	-0.334702	-0.128073	0.206629
R-HSA-192105	Synthesis of bile acids and bile salts	-0.110426	0.0960708	0.206497
R-HSA-375280	Amine ligand-binding receptors	-0.075107	0.130868	0.205975
R-HSA-9696273	RND1 GTPase cycle	-0.156025	0.0499222	0.205947
R-HSA-5654720	PI-3K cascade:FGFR4	-0.0466748	0.159257	0.205932
R-HSA-8852135	Protein ubiquitination	-0.291906	-0.0864493	0.205457
R-HSA-844456	The NLRP3 inflammasome	-0.279216	-0.0739096	0.205307
R-HSA-420029	Tight junction interactions	-0.0693204	0.135975	0.205296
R-HSA-416482	G alpha (12/13) signalling events	-0.291832	-0.0868966	0.204935
R-HSA-389948	Co-inhibition by PD-1	-0.276946	-0.0720205	0.204926
R-HSA-9617629	Regulation of FOXO transcriptional activity by acetylation	-0.340199	-0.13545	0.204749
R-HSA-1483191	Synthesis of PC	-0.376209	-0.171542	0.204667
R-HSA-5389840	Mitochondrial translation elongation	-0.41143	-0.206989	0.204441
R-HSA-113418	Formation of the Early Elongation Complex	-0.441034	-0.237067	0.203967
R-HSA-211935	Fatty acids	0.291271	0.495212	0.203941
R-HSA-936964	Activation of IRF3, IRF7 mediated by TBK1, IKK蔚 (IKBKE)	-0.253266	-0.0494465	0.203819
R-HSA-5205647	Mitophagy	-0.315794	-0.112111	0.203683
R-HSA-9020933	Interleukin-23 signaling	-0.184003	0.0195836	0.203587
R-HSA-2024096	HS-GAG degradation	-0.149436	0.0540477	0.203484
R-HSA-4641258	Degradation of DVL	-0.2506	-0.0471496	0.203451
R-HSA-912446	Meiotic recombination	-0.257615	-0.054229	0.203386
R-HSA-2395516	Electron transport from NADPH to Ferredoxin	-0.428192	-0.224961	0.203231
R-HSA-6781823	Formation of TC-NER Pre-Incision Complex	-0.355832	-0.152688	0.203144
R-HSA-177504	Retrograde neurotrophin signalling	-0.298572	-0.0958505	0.202721
R-HSA-110056	MAPK3 (ERK1) activation	-0.229644	-0.0271753	0.202468
R-HSA-1614603	Cysteine formation from homocysteine	-0.012169	0.190122	0.202291
R-HSA-111367	SLBP independent Processing of Histone Pre-mRNAs	-0.497358	-0.295137	0.20222
R-HSA-629587	Highly sodium permeable postsynaptic acetylcholine nicotinic receptors	0.120129	0.322329	0.202201
R-HSA-9762292	Regulation of CDH11 function	-0.237646	-0.0355591	0.202087
R-HSA-5578775	Ion homeostasis	-0.144124	0.0577948	0.201919
R-HSA-71384	Ethanol oxidation	0.10013	0.301967	0.201838
R-HSA-372708	p130Cas linkage to MAPK signaling for integrins	-0.33966	-0.137976	0.201684
R-HSA-2453902	The canonical retinoid cycle in rods (twilight vision)	-0.0701537	0.131515	0.201669
R-HSA-211733	Regulation of activated PAK-2p34 by proteasome mediated degradation	-0.24481	-0.0433833	0.201427
R-HSA-8979227	Triglyceride metabolism	-0.309878	-0.10857	0.201307
R-HSA-2564830	Cytosolic iron-sulfur cluster assembly	-0.0712312	0.12954	0.200771
R-HSA-9639288	Amino acids regulate mTORC1	-0.249828	-0.049638	0.20019
R-HSA-9909505	Modulation of host responses by IFN-stimulated genes	-0.236219	-0.0364394	0.199779
R-HSA-9035034	RHOF GTPase cycle	-0.259938	-0.0602167	0.199722
R-HSA-9634638	Estrogen-dependent nuclear events downstream of ESR-membrane signaling	-0.296795	-0.0971104	0.199684
R-HSA-211979	Eicosanoids	0.217445	0.417055	0.19961
R-HSA-5578749	Transcriptional regulation by small RNAs	-0.360385	-0.160951	0.199434
R-HSA-8964043	Plasma lipoprotein clearance	-0.261639	-0.0625417	0.199098
R-HSA-73930	Abasic sugar-phosphate removal via the single-nucleotide replacement pathway	-0.487356	-0.28838	0.198976
R-HSA-9013423	RAC3 GTPase cycle	-0.272103	-0.0732026	0.1989
R-HSA-182971	EGFR downregulation	-0.21823	-0.0194136	0.198816
R-HSA-8948747	Regulation of PTEN localization	-0.269531	-0.0709489	0.198582
R-HSA-427359	SIRT1 negatively regulates rRNA expression	-0.319588	-0.121243	0.198345
R-HSA-9013700	NOTCH4 Activation and Transmission of Signal to the Nucleus	-0.258589	-0.0602457	0.198344
R-HSA-3232118	SUMOylation of transcription factors	-0.324028	-0.125762	0.198267
R-HSA-9931521	The CRY:PER:kinase complex represses transactivation by the BMAL:CLOCK (ARNTL:CLOCK) complex	-0.265887	-0.0676351	0.198252
R-HSA-6782210	Gap-filling DNA repair synthesis and ligation in TC-NER	-0.346567	-0.148496	0.198071
R-HSA-5368286	Mitochondrial translation initiation	-0.378307	-0.180241	0.198066
R-HSA-606279	Deposition of new CENPA-containing nucleosomes at the centromere	-0.361337	-0.163315	0.198022
R-HSA-774815	Nucleosome assembly	-0.361337	-0.163315	0.198022
R-HSA-1268020	Mitochondrial protein import	-0.259708	-0.0617256	0.197982
R-HSA-6782135	Dual incision in TC-NER	-0.344401	-0.146504	0.197897
R-HSA-180786	Extension of Telomeres	-0.333119	-0.135337	0.197781
R-HSA-532668	N-glycan trimming in the ER and Calnexin/Calreticulin cycle	-0.344967	-0.147622	0.197345
R-HSA-9007892	Interleukin-38 signaling	-0.186667	0.0104901	0.197158
R-HSA-112409	RAF-independent MAPK1/3 activation	-0.268448	-0.0714908	0.196958
R-HSA-9013418	RHOBTB2 GTPase cycle	-0.357569	-0.160648	0.19692
R-HSA-349425	Autodegradation of the E3 ubiquitin ligase COP1	-0.287483	-0.0905649	0.196918
R-HSA-9839394	TGFBR3 expression	-0.32311	-0.126223	0.196888
R-HSA-165159	MTOR signalling	-0.301844	-0.105054	0.196791
R-HSA-427389	ERCC6 (CSB) and EHMT2 (G9a) positively regulate rRNA expression	-0.355446	-0.158831	0.196615
R-HSA-71262	Carnitine synthesis	-0.231149	-0.0349249	0.196224
R-HSA-193807	Synthesis of bile acids and bile salts via 27-hydroxycholesterol	-0.0496456	0.146565	0.196211
R-HSA-9607240	FLT3 Signaling	-0.303544	-0.107394	0.196149
R-HSA-196025	Formation of annular gap junctions	-0.189486	0.00657368	0.19606
R-HSA-69601	Ubiquitin Mediated Degradation of Phosphorylated Cdc25A	-0.248707	-0.0526581	0.196049
R-HSA-69610	p53-Independent DNA Damage Response	-0.248707	-0.0526581	0.196049
R-HSA-69613	p53-Independent G1/S DNA damage checkpoint	-0.248707	-0.0526581	0.196049
R-HSA-380612	Metabolism of serotonin	0.165746	0.361701	0.195955
R-HSA-9839389	TGFBR3 regulates TGF-beta signaling	-0.265804	-0.069907	0.195897
R-HSA-190370	FGFR1b ligand binding and activation	-0.312504	-0.116816	0.195688
R-HSA-9032500	Activated NTRK2 signals through FYN	-0.273561	-0.0779114	0.195649
R-HSA-8936459	RUNX1 regulates genes involved in megakaryocyte differentiation and platelet function	-0.345168	-0.149699	0.195469
R-HSA-8851680	Butyrophilin (BTN) family interactions	0.0152621	0.210654	0.195392
R-HSA-1971475	A tetrasaccharide linker sequence is required for GAG synthesis	-0.0522908	0.143075	0.195366
R-HSA-5676594	TNF receptor superfamily (TNFSF) members mediating non-canonical NF-kB pathway	-0.153876	0.0413559	0.195232
R-HSA-437239	Recycling pathway of L1	-0.224311	-0.029209	0.195102
R-HSA-3928665	EPH-ephrin mediated repulsion of cells	-0.232168	-0.0372246	0.194943
R-HSA-77588	SLBP Dependent Processing of Replication-Dependent Histone Pre-mRNAs	-0.490941	-0.296059	0.194882
R-HSA-169911	Regulation of Apoptosis	-0.242965	-0.048097	0.194868
R-HSA-2022854	Keratan sulfate biosynthesis	-0.0627547	0.131828	0.194582
R-HSA-140875	Common Pathway of Fibrin Clot Formation	-0.2321	-0.0377652	0.194335
R-HSA-5658442	Regulation of RAS by GAPs	-0.282604	-0.0886451	0.193959
R-HSA-975634	Retinoid metabolism and transport	-0.172144	0.0217249	0.193869
R-HSA-5652227	Fructose biosynthesis	-0.381842	-0.18804	0.193802
R-HSA-392023	Adrenaline signalling through Alpha-2 adrenergic receptor	0.251314	0.445013	0.193698
R-HSA-1250342	PI3K events in ERBB4 signaling	-0.140755	0.0529407	0.193696
R-HSA-429593	Inositol transporters	-0.156582	0.0370394	0.193621
R-HSA-6781827	Transcription-Coupled Nucleotide Excision Repair (TC-NER)	-0.34599	-0.152431	0.193559
R-HSA-9603381	Activated NTRK3 signals through PI3K	-0.289975	-0.0965042	0.19347
R-HSA-9026286	Biosynthesis of DPAn-3-derived protectins and resolvins	-0.0440883	0.149266	0.193354
R-HSA-174048	APC/C:Cdc20 mediated degradation of Cyclin B	-0.279858	-0.0867417	0.193116
R-HSA-156587	Amino Acid conjugation	0.410134	0.603223	0.193089
R-HSA-159424	Conjugation of carboxylic acids	0.410134	0.603223	0.193089
R-HSA-177135	Conjugation of benzoate with glycine	0.410134	0.603223	0.193089
R-HSA-450408	AUF1 (hnRNP D0) binds and destabilizes mRNA	-0.229289	-0.0364377	0.192851
R-HSA-9029569	NR1H3 & NR1H2 regulate gene expression linked to cholesterol transport and efflux	-0.237121	-0.0442836	0.192837
R-HSA-1169091	Activation of NF-kappaB in B cells	-0.269696	-0.0769118	0.192785
R-HSA-163767	PP2A-mediated dephosphorylation of key metabolic factors	-0.284519	-0.0918185	0.1927
R-HSA-209931	Serotonin and melatonin biosynthesis	0.345775	0.538444	0.192668
R-HSA-174577	Activation of C3 and C5	0.0615607	0.254086	0.192526
R-HSA-1660662	Glycosphingolipid metabolism	-0.108867	0.0834348	0.192302
R-HSA-9018676	Biosynthesis of D-series resolvins	-0.0244784	0.167621	0.192099
R-HSA-446205	Synthesis of GDP-mannose	-0.38384	-0.191792	0.192048
R-HSA-5654706	FRS-mediated FGFR3 signaling	-0.098788	0.0931212	0.191909
R-HSA-444821	Relaxin receptors	0.315659	0.507472	0.191814
R-HSA-1614517	Sulfide oxidation to sulfate	-0.180026	0.0116116	0.191638
R-HSA-210993	Tie2 Signaling	-0.234076	-0.0424513	0.191625
R-HSA-111995	phospho-PLA2 pathway	-0.400632	-0.209109	0.191523
R-HSA-5621575	CD209 (DC-SIGN) signaling	-0.356599	-0.165208	0.191391
R-HSA-212300	PRC2 methylates histones and DNA	-0.347625	-0.156237	0.191388
R-HSA-6787639	GDP-fucose biosynthesis	-0.23805	-0.0466949	0.191355
R-HSA-9645135	STAT5 Activation	-0.247843	-0.0565161	0.191327
R-HSA-381771	Synthesis, secretion, and inactivation of Glucagon-like Peptide-1 (GLP-1)	-0.184084	0.00711389	0.191197
R-HSA-9931510	Phosphorylated BMAL1:CLOCK (ARNTL:CLOCK) activates expression of core clock genes	-0.265138	-0.0739982	0.19114
R-HSA-9758919	Epithelial-Mesenchymal Transition (EMT) during gastrulation	-0.153736	0.037304	0.19104
R-HSA-1482922	Acyl chain remodelling of PI	0.0968749	0.28776	0.190885
R-HSA-5654710	PI-3K cascade:FGFR3	-0.0748846	0.115874	0.190758
R-HSA-9706574	RHOBTB GTPase Cycle	-0.332181	-0.14164	0.190542
R-HSA-428542	Regulation of commissural axon pathfinding by SLIT and ROBO	-0.163412	0.0270523	0.190465
R-HSA-6804757	Regulation of TP53 Degradation	-0.288054	-0.097672	0.190382
R-HSA-975574	Reactions specific to the hybrid N-glycan synthesis pathway	-0.0153338	0.174938	0.190272
R-HSA-421270	Cell-cell junction organization	-0.186315	0.00390074	0.190215
R-HSA-5654712	FRS-mediated FGFR4 signaling	-0.065521	0.124677	0.190198
R-HSA-879518	Transport of organic anions	-0.110419	0.07972	0.190139
R-HSA-9662361	Sensory processing of sound by outer hair cells of the cochlea	-0.102801	0.087012	0.189813
R-HSA-4615885	SUMOylation of DNA replication proteins	-0.329293	-0.139516	0.189776
R-HSA-5696394	DNA Damage Recognition in GG-NER	-0.287898	-0.0981673	0.189731
R-HSA-5696395	Formation of Incision Complex in GG-NER	-0.317381	-0.127907	0.189474
R-HSA-6806003	Regulation of TP53 Expression and Degradation	-0.289942	-0.100484	0.189459
R-HSA-1638091	Heparan sulfate/heparin (HS-GAG) metabolism	-0.0379389	0.151436	0.189375
R-HSA-210990	PECAM1 interactions	-0.233108	-0.0437868	0.189321
R-HSA-6809371	Formation of the cornified envelope	-0.203278	-0.0140696	0.189208
R-HSA-179409	APC-Cdc20 mediated degradation of Nek2A	-0.276997	-0.0880945	0.188903
R-HSA-450341	Activation of the AP-1 family of transcription factors	-0.305723	-0.116832	0.188891
R-HSA-8875555	MET activates RAP1 and RAC1	-0.308035	-0.119607	0.188428
R-HSA-8866427	VLDLR internalisation and degradation	-0.275385	-0.0876881	0.187697
R-HSA-8980692	RHOA GTPase cycle	-0.242937	-0.0553693	0.187568
R-HSA-8854214	TBC/RABGAPs	-0.277008	-0.0894555	0.187553
R-HSA-3295583	TRP channels	-0.00269808	0.184812	0.18751
R-HSA-5654700	FRS-mediated FGFR2 signaling	-0.124685	0.0627333	0.187418
R-HSA-936440	Negative regulators of DDX58/IFIH1 signaling	-0.289203	-0.101851	0.187352
R-HSA-5654693	FRS-mediated FGFR1 signaling	-0.139875	0.0473577	0.187233
R-HSA-1296067	Potassium transport channels	0.450536	0.637337	0.186801
R-HSA-73776	RNA Polymerase II Promoter Escape	-0.365039	-0.178256	0.186783
R-HSA-73779	RNA Polymerase II Transcription Pre-Initiation And Promoter Opening	-0.365039	-0.178256	0.186783
R-HSA-75953	RNA Polymerase II Transcription Initiation	-0.365039	-0.178256	0.186783
R-HSA-76042	RNA Polymerase II Transcription Initiation And Promoter Clearance	-0.365039	-0.178256	0.186783
R-HSA-418555	G alpha (s) signalling events	-0.16057	0.0261193	0.186689
R-HSA-1362277	Transcription of E2F targets under negative control by DREAM complex	-0.402327	-0.215726	0.186601
R-HSA-5625886	Activated PKN1 stimulates transcription of AR (androgen receptor) regulated genes KLK2 and KLK3	-0.25489	-0.0683064	0.186584
R-HSA-140877	Formation of Fibrin Clot (Clotting Cascade)	-0.174354	0.0120641	0.186419
R-HSA-6804116	TP53 Regulates Transcription of Genes Involved in G1 Cell Cycle Arrest	-0.320453	-0.134172	0.186281
R-HSA-75205	Dissolution of Fibrin Clot	-0.158061	0.0282115	0.186273
R-HSA-9758890	Transport of RCbl within the body	-0.107723	0.0783823	0.186105
R-HSA-912694	Regulation of IFNA/IFNB signaling	-0.144415	0.0412255	0.18564
R-HSA-9020958	Interleukin-21 signaling	-0.3571	-0.171674	0.185426
R-HSA-5576892	Phase 0 - rapid depolarisation	-0.0481148	0.137154	0.185269
R-HSA-1482839	Acyl chain remodelling of PE	-0.0363306	0.148737	0.185067
R-HSA-201451	Signaling by BMP	-0.228057	-0.0430084	0.185049
R-HSA-189483	Heme degradation	-0.113566	0.0714044	0.18497
R-HSA-380994	ATF4 activates genes in response to endoplasmic reticulum stress	-0.266862	-0.0820689	0.184793
R-HSA-9837999	Mitochondrial protein degradation	-0.252263	-0.0678979	0.184365
R-HSA-381042	PERK regulates gene expression	-0.186357	-0.00223958	0.184118
R-HSA-3000484	Scavenging by Class F Receptors	-0.197626	-0.0135369	0.184089
R-HSA-912631	Regulation of signaling by CBL	-0.263061	-0.0789881	0.184072
R-HSA-163560	Triglyceride catabolism	-0.308717	-0.124694	0.184023
R-HSA-9013404	RAC2 GTPase cycle	-0.261968	-0.0779514	0.184016
R-HSA-1834949	Cytosolic sensors of pathogen-associated DNA	-0.328921	-0.144955	0.183967
R-HSA-9860931	Response of endothelial cells to shear stress	-0.291253	-0.107461	0.183792
R-HSA-9634815	Transcriptional Regulation by NPAS4	-0.214387	-0.0307665	0.18362
R-HSA-190873	Gap junction degradation	-0.185207	-0.00168563	0.183521
R-HSA-177128	Conjugation of salicylate with glycine	0.262996	0.446209	0.183213
R-HSA-444209	Free fatty acid receptors	-0.151384	0.0317691	0.183153
R-HSA-964975	Vitamin B6 activation to pyridoxal phosphate	-0.187347	-0.00448325	0.182864
R-HSA-1169092	Activation of RAS in B cells	-0.421905	-0.239084	0.182822
R-HSA-1236978	Cross-presentation of soluble exogenous antigens (endosomes)	-0.241473	-0.0587394	0.182733
R-HSA-76009	Platelet Aggregation (Plug Formation)	-0.318168	-0.135466	0.182703
R-HSA-432047	Passive transport by Aquaporins	0.0583504	0.240976	0.182626
R-HSA-9028335	Activated NTRK2 signals through PI3K	-0.246971	-0.0643805	0.18259
R-HSA-70370	Galactose catabolism	-0.386105	-0.203618	0.182487
R-HSA-5693571	Nonhomologous End-Joining (NHEJ)	-0.305225	-0.122957	0.182267
R-HSA-203927	MicroRNA (miRNA) biogenesis	-0.379865	-0.197693	0.182171
R-HSA-177162	Conjugation of phenylacetate with glutamine	0.650325	0.832384	0.182059
R-HSA-83936	Transport of nucleosides and free purine and pyrimidine bases across the plasma membrane	-0.045816	0.135953	0.181769
R-HSA-8941855	RUNX3 regulates CDKN1A transcription	-0.329939	-0.148588	0.181351
R-HSA-5684264	MAP3K8 (TPL2)-dependent MAPK1/3 activation	-0.299311	-0.11852	0.180791
R-HSA-189200	Cellular hexose transport	0.121931	0.302657	0.180727
R-HSA-5668599	RHO GTPases Activate NADPH Oxidases	-0.217407	-0.0367488	0.180658
R-HSA-2299718	Condensation of Prophase Chromosomes	-0.320035	-0.139875	0.180161
R-HSA-9839373	Signaling by TGFBR3	-0.278153	-0.0982493	0.179903
R-HSA-9696270	RND2 GTPase cycle	-0.122476	0.0570065	0.179482
R-HSA-901042	Calnexin/calreticulin cycle	-0.331697	-0.152398	0.179299
R-HSA-9028731	Activated NTRK2 signals through FRS2 and FRS3	-0.132577	0.0467015	0.179279
R-HSA-3065679	SUMO is proteolytically processed	-0.284723	-0.105685	0.179039
R-HSA-3134973	LRR FLII-interacting protein 1 (LRRFIP1) activates type I IFN production	-0.279842	-0.10082	0.179022
R-HSA-193144	Estrogen biosynthesis	-0.266104	-0.087097	0.179007
R-HSA-9013149	RAC1 GTPase cycle	-0.268677	-0.0897244	0.178953
R-HSA-435368	Zinc efflux and compartmentalization by the SLC30 family	-0.0342141	0.144721	0.178935
R-HSA-3371497	HSP90 chaperone cycle for steroid hormone receptors (SHR) in the presence of ligand	-0.163431	0.015411	0.178842
R-HSA-9931529	Phosphorylation and nuclear translocation of BMAL1 (ARNTL) and CLOCK	-0.351578	-0.172797	0.178782
R-HSA-446388	Regulation of cytoskeletal remodeling and cell spreading by IPP complex components	-0.27559	-0.0970178	0.178572
R-HSA-5627123	RHO GTPases activate PAKs	-0.240924	-0.0625835	0.178341
R-HSA-9032759	NTRK2 activates RAC1	-0.228812	-0.0505625	0.178249
R-HSA-2187338	Visual phototransduction	-0.141721	0.0364472	0.178169
R-HSA-75067	Processing of Capped Intronless Pre-mRNA	-0.483339	-0.305545	0.177794
R-HSA-9640463	Wax biosynthesis	0.0728063	0.250574	0.177767
R-HSA-9013148	CDC42 GTPase cycle	-0.271062	-0.0936323	0.17743
R-HSA-1169408	ISG15 antiviral mechanism	-0.330398	-0.153296	0.177102
R-HSA-6804114	TP53 Regulates Transcription of Genes Involved in G2 Cell Cycle Arrest	-0.33595	-0.158977	0.176972
R-HSA-9632974	NR1H2 & NR1H3 regulate gene expression linked to gluconeogenesis	-0.125372	0.0513808	0.176753
R-HSA-373753	Nephrin family interactions	-0.145011	0.0317346	0.176746
R-HSA-418457	cGMP effects	0.172526	0.349179	0.176653
R-HSA-446728	Cell junction organization	-0.223535	-0.0469755	0.176559
R-HSA-190374	FGFR1c and Klotho ligand binding and activation	0.530758	0.707318	0.176559
R-HSA-75815	Ubiquitin-dependent degradation of Cyclin D	-0.256387	-0.0800846	0.176303
R-HSA-390522	Striated Muscle Contraction	-0.0457207	0.130309	0.17603
R-HSA-1234176	Oxygen-dependent proline hydroxylation of Hypoxia-inducible Factor Alpha	-0.25192	-0.0759226	0.175998
R-HSA-190375	FGFR2c ligand binding and activation	0.312523	0.488481	0.175957
R-HSA-9609523	Insertion of tail-anchored proteins into the endoplasmic reticulum membrane	-0.236834	-0.0613867	0.175447
R-HSA-354192	Integrin signaling	-0.326967	-0.151584	0.175383
R-HSA-3270619	IRF3-mediated induction of type I IFN	-0.386826	-0.21166	0.175165
R-HSA-400508	Incretin synthesis, secretion, and inactivation	-0.175093	6.912946e-05	0.175162
R-HSA-446210	Synthesis of UDP-N-acetyl-glucosamine	-0.161121	0.0139292	0.17505
R-HSA-1638074	Keratan sulfate/keratin metabolism	-0.0959553	0.0782528	0.174208
R-HSA-156582	Acetylation	-0.578049	-0.403945	0.174104
R-HSA-174084	Autodegradation of Cdh1 by Cdh1:APC/C	-0.223921	-0.0499847	0.173936
R-HSA-6814848	Glycerophospholipid catabolism	-0.189513	-0.0158555	0.173657
R-HSA-174154	APC/C:Cdc20 mediated degradation of Securin	-0.236016	-0.0625271	0.173489
R-HSA-9027284	Erythropoietin activates RAS	-0.359347	-0.185935	0.173412
R-HSA-390471	Association of TriC/CCT with target proteins during biosynthesis	-0.353281	-0.180002	0.173279
R-HSA-6807004	Negative regulation of MET activity	-0.210197	-0.0370685	0.173129
R-HSA-174184	Cdc20:Phospho-APC/C mediated degradation of Cyclin A	-0.250265	-0.0773097	0.172956
R-HSA-6814122	Cooperation of PDCL (PhLP1) and TRiC/CCT in G-protein beta folding	-0.335424	-0.162556	0.172868
R-HSA-8964572	Lipid particle organization	-0.0507181	0.122121	0.17284
R-HSA-8866904	Negative regulation of activity of TFAP2 (AP-2) family transcription factors	-0.24482	-0.072009	0.172811
R-HSA-9617828	FOXO-mediated transcription of cell cycle genes	-0.291455	-0.118721	0.172734
R-HSA-8949613	Cristae formation	-0.179921	-0.00749077	0.172431
R-HSA-430116	GP1b-IX-V activation signalling	-0.281694	-0.109427	0.172267
R-HSA-1250347	SHC1 events in ERBB4 signaling	-0.256573	-0.0843507	0.172223
R-HSA-111885	Opioid Signalling	-0.275688	-0.10368	0.172009
R-HSA-8854050	FBXL7 down-regulates AURKA during mitotic entry and in early mitosis	-0.244231	-0.0723166	0.171914
R-HSA-9708530	Regulation of BACH1 activity	-0.256652	-0.0848794	0.171773
R-HSA-9762114	GSK3B and BTRC:CUL1-mediated-degradation of NFE2L2	-0.26251	-0.0908151	0.171695
R-HSA-196780	Biotin transport and metabolism	-0.299567	-0.12802	0.171546
R-HSA-2473224	Antagonism of Activin by Follistatin	0.243175	0.414612	0.171437
R-HSA-975576	N-glycan antennae elongation in the medial/trans-Golgi	-0.200188	-0.0290814	0.171107
R-HSA-6804759	Regulation of TP53 Activity through Association with Co-factors	-0.315516	-0.144586	0.17093
R-HSA-350562	Regulation of ornithine decarboxylase (ODC)	-0.231628	-0.0616101	0.170018
R-HSA-9034793	Activated NTRK3 signals through PLCG1	-0.0755702	0.09416	0.16973
R-HSA-1482883	Acyl chain remodeling of DAG and TAG	-0.150831	0.0188976	0.169729
R-HSA-2173796	SMAD2/SMAD3:SMAD4 heterotrimer regulates transcription	-0.368788	-0.199081	0.169707
R-HSA-203615	eNOS activation	-0.209282	-0.0397053	0.169577
R-HSA-179419	APC:Cdc20 mediated degradation of cell cycle proteins prior to satisfation of the cell cycle checkpoint	-0.247365	-0.077944	0.169421
R-HSA-9674555	Signaling by CSF3 (G-CSF)	-0.277545	-0.108411	0.169133
R-HSA-196791	Vitamin D (calciferol) metabolism	-0.138387	0.0304679	0.168855
R-HSA-2142789	Ubiquinol biosynthesis	-0.28373	-0.114917	0.168813
R-HSA-211976	Endogenous sterols	-0.139634	0.0291563	0.168791
R-HSA-69017	CDK-mediated phosphorylation and removal of Cdc6	-0.234342	-0.0659393	0.168403
R-HSA-4608870	Asymmetric localization of PCP proteins	-0.207083	-0.0387511	0.168332
R-HSA-4641257	Degradation of AXIN	-0.246517	-0.0782826	0.168234
R-HSA-1912399	Pre-NOTCH Processing in the Endoplasmic Reticulum	-0.518999	-0.350842	0.168157
R-HSA-3214841	PKMTs methylate histone lysines	-0.342287	-0.174493	0.167794
R-HSA-190239	FGFR3 ligand binding and activation	0.28059	0.448237	0.167647
R-HSA-190372	FGFR3c ligand binding and activation	0.28059	0.448237	0.167647
R-HSA-159236	Transport of Mature mRNA derived from an Intron-Containing Transcript	-0.408293	-0.240782	0.167511
R-HSA-1538133	G0 and Early G1	-0.386835	-0.219425	0.167411
R-HSA-5696399	Global Genome Nucleotide Excision Repair (GG-NER)	-0.303994	-0.136745	0.16725
R-HSA-9680350	Signaling by CSF1 (M-CSF) in myeloid cells	-0.258792	-0.0915684	0.167224
R-HSA-8866652	Synthesis of active ubiquitin: roles of E1 and E2 enzymes	-0.296818	-0.12964	0.167178
R-HSA-6783589	Interleukin-6 family signaling	-0.195722	-0.028691	0.167031
R-HSA-8963693	Aspartate and asparagine metabolism	0.197448	0.364357	0.166909
R-HSA-1296052	Ca2+ activated K+ channels	0.306646	0.47337	0.166724
R-HSA-918233	TRAF3-dependent IRF activation pathway	-0.363074	-0.196596	0.166479
R-HSA-189445	Metabolism of porphyrins	-0.120531	0.0459374	0.166468
R-HSA-176409	APC/C:Cdc20 mediated degradation of mitotic proteins	-0.247617	-0.0811549	0.166462
R-HSA-9824585	Regulation of MITF-M-dependent genes involved in pigmentation	-0.225552	-0.0590912	0.166461
R-HSA-5654689	PI-3K cascade:FGFR1	-0.126866	0.0390215	0.165887
R-HSA-9759218	Cobalamin (Cbl) metabolism	-0.348296	-0.182417	0.165878
R-HSA-427413	NoRC negatively regulates rRNA expression	-0.336284	-0.170529	0.165755
R-HSA-2187335	The retinoid cycle in cones (daylight vision)	0.367515	0.533266	0.165751
R-HSA-422356	Regulation of insulin secretion	-0.159331	0.00636366	0.165695
R-HSA-9690406	Transcriptional regulation of testis differentiation	-0.170602	-0.00521716	0.165384
R-HSA-391906	Leukotriene receptors	0.281367	0.446642	0.165275
R-HSA-380615	Serotonin clearance from the synaptic cleft	0.271335	0.436568	0.165233
R-HSA-5661270	Formation of xylulose-5-phosphate	-0.28539	-0.120195	0.165195
R-HSA-982772	Growth hormone receptor signaling	-0.319282	-0.154304	0.164978
R-HSA-9616222	Transcriptional regulation of granulopoiesis	-0.327689	-0.1628	0.164889
R-HSA-447043	Neurofascin interactions	-0.13553	0.0293351	0.164865
R-HSA-8849470	PTK6 Regulates Cell Cycle	-0.269037	-0.104304	0.164733
R-HSA-3065676	SUMO is conjugated to E1 (UBA2:SAE1)	-0.261793	-0.0971638	0.16463
R-HSA-379716	Cytosolic tRNA aminoacylation	-0.186753	-0.0224369	0.164316
R-HSA-5658623	FGFRL1 modulation of FGFR1 signaling	-0.222106	-0.0580603	0.164046
R-HSA-9932298	Degradation of CRY and PER proteins	-0.249794	-0.0859148	0.163879
R-HSA-9034015	Signaling by NTRK3 (TRKC)	-0.308317	-0.144504	0.163813
R-HSA-1234174	Cellular response to hypoxia	-0.254546	-0.0909938	0.163552
R-HSA-77075	RNA Pol II CTD phosphorylation and interaction with CE	-0.427238	-0.26403	0.163209
R-HSA-187577	SCF(Skp2)-mediated degradation of p27/p21	-0.236945	-0.0738031	0.163142
R-HSA-5140745	WNT5A-dependent internalization of FZD2, FZD5 and ROR2	-0.230568	-0.0674692	0.163099
R-HSA-432720	Lysosome Vesicle Biogenesis	-0.209178	-0.0462115	0.162966
R-HSA-3214858	RMTs methylate histone arginines	-0.302731	-0.139785	0.162945
R-HSA-9796292	Formation of axial mesoderm	-0.110102	0.0527928	0.162895
R-HSA-191859	snRNP Assembly	-0.407111	-0.24446	0.162652
R-HSA-194441	Metabolism of non-coding RNA	-0.407111	-0.24446	0.162652
R-HSA-70895	Branched-chain amino acid catabolism	-0.272865	-0.110839	0.162026
R-HSA-211958	Miscellaneous substrates	0.234887	0.396688	0.161802
R-HSA-1630316	Glycosaminoglycan metabolism	-0.0504296	0.11134	0.16177
R-HSA-72202	Transport of Mature Transcript to Cytoplasm	-0.415354	-0.253659	0.161694
R-HSA-68949	Orc1 removal from chromatin	-0.235358	-0.0736922	0.161666
R-HSA-109704	PI3K Cascade	-0.06629	0.0952177	0.161508
R-HSA-5654695	PI-3K cascade:FGFR2	-0.102157	0.0590974	0.161254
R-HSA-9026766	Biosynthesis of protectin and resolvin conjugates in tissue regeneration (PCTR and RCTR)	0.481083	0.642103	0.161019
R-HSA-5368287	Mitochondrial translation	-0.330764	-0.169768	0.160997
R-HSA-9843743	Transcriptional regulation of brown and beige adipocyte differentiation	-0.34512	-0.184295	0.160825
R-HSA-9844594	Transcriptional regulation of brown and beige adipocyte differentiation by EBF2	-0.34512	-0.184295	0.160825
R-HSA-112412	SOS-mediated signalling	-0.419268	-0.258683	0.160585
R-HSA-5649702	APEX1-Independent Resolution of AP Sites via the Single Nucleotide Replacement Pathway	-0.139825	0.0206528	0.160478
R-HSA-9008059	Interleukin-37 signaling	-0.296823	-0.136546	0.160276
R-HSA-937041	IKK complex recruitment mediated by RIP1	-0.263522	-0.103258	0.160263
R-HSA-3065678	SUMO is transferred from E1 to E2 (UBE2I, UBC9)	-0.252286	-0.0924033	0.159883
R-HSA-390450	Folding of actin by CCT/TriC	-0.248296	-0.0884954	0.159801
R-HSA-159763	Transport of gamma-carboxylated protein precursors from the endoplasmic reticulum to the Golgi apparatus	-0.126852	0.0321275	0.15898
R-HSA-2428928	IRS-related events triggered by IGF1R	-0.138614	0.0201874	0.158801
R-HSA-9662360	Sensory processing of sound by inner hair cells of the cochlea	-0.137446	0.0211993	0.158645
R-HSA-9758274	Regulation of NF-kappa B signaling	-0.286472	-0.127942	0.158529
R-HSA-190828	Gap junction trafficking	-0.0985153	0.0599592	0.158475
R-HSA-69186	Lagging Strand Synthesis	-0.290562	-0.132186	0.158377
R-HSA-373080	Class B/2 (Secretin family receptors)	-0.00879528	0.149347	0.158143
R-HSA-4570464	SUMOylation of RNA binding proteins	-0.377023	-0.219024	0.157999
R-HSA-210745	Regulation of gene expression in beta cells	-0.248669	-0.0908707	0.157798
R-HSA-2428924	IGF1R signaling cascade	-0.142345	0.0152978	0.157643
R-HSA-425393	Transport of inorganic cations/anions and amino acids/oligopeptides	-0.0229413	0.134595	0.157536
R-HSA-190704	Oligomerization of connexins into connexons	0.111099	0.268464	0.157364
R-HSA-190827	Transport of connexins along the secretory pathway	0.111099	0.268464	0.157364
R-HSA-176974	Unwinding of DNA	-0.280408	-0.123351	0.157057
R-HSA-417957	P2Y receptors	-0.31522	-0.158212	0.157008
R-HSA-2404192	Signaling by Type 1 Insulin-like Growth Factor 1 Receptor (IGF1R)	-0.141637	0.0153482	0.156985
R-HSA-1474151	Tetrahydrobiopterin (BH4) synthesis, recycling, salvage and regulation	-0.266999	-0.110038	0.156961
R-HSA-1614635	Sulfur amino acid metabolism	-0.0690682	0.0878357	0.156904
R-HSA-2029482	Regulation of actin dynamics for phagocytic cup formation	-0.222809	-0.0659881	0.156821
R-HSA-1592230	Mitochondrial biogenesis	-0.265047	-0.108405	0.156642
R-HSA-9912633	Antigen processing: Ub, ATP-independent proteasomal degradation	-0.177823	-0.0211987	0.156624
R-HSA-5685942	HDR through Homologous Recombination (HRR)	-0.243962	-0.0873769	0.156585
R-HSA-1433557	Signaling by SCF-KIT	-0.26851	-0.112156	0.156354
R-HSA-375276	Peptide ligand-binding receptors	-0.151848	0.00414277	0.155991
R-HSA-1834941	STING mediated induction of host immune responses	-0.361115	-0.205156	0.15596
R-HSA-418360	Platelet calcium homeostasis	-0.0915658	0.0643821	0.155948
R-HSA-211000	Gene Silencing by RNA	-0.297403	-0.141464	0.155938
R-HSA-9931530	Phosphorylation and nuclear translocation of the CRY:PER:kinase complex	-0.31311	-0.157213	0.155898
R-HSA-5362517	Signaling by Retinoic Acid	-0.0754802	0.0803272	0.155807
R-HSA-9033241	Peroxisomal protein import	-0.190139	-0.0348805	0.155259
R-HSA-432722	Golgi Associated Vesicle Biogenesis	-0.206347	-0.051176	0.155171
R-HSA-77387	Insulin receptor recycling	-0.127465	0.0274945	0.15496
R-HSA-8849471	PTK6 Regulates RHO GTPases, RAS GTPase and MAP kinases	-0.319916	-0.164957	0.154959
R-HSA-8847453	Synthesis of PIPs in the nucleus	-0.524856	-0.370244	0.154613
R-HSA-112303	Electric Transmission Across Gap Junctions	0.333226	0.48758	0.154354
R-HSA-112307	Transmission across Electrical Synapses	0.333226	0.48758	0.154354
R-HSA-9913635	Strand-asynchronous mitochondrial DNA replication	-0.260174	-0.105994	0.15418
R-HSA-727802	Transport of nucleotide sugars	-0.0277691	0.126239	0.154008
R-HSA-381753	Olfactory Signaling Pathway	0.0792612	0.23324	0.153979
R-HSA-159740	Gamma-carboxylation of protein precursors	-0.124559	0.0294173	0.153977
R-HSA-1793185	Chondroitin sulfate/dermatan sulfate metabolism	-0.0847597	0.0690652	0.153825
R-HSA-917729	Endosomal Sorting Complex Required For Transport (ESCRT)	-0.196652	-0.0428621	0.153789
R-HSA-190322	FGFR4 ligand binding and activation	0.343236	0.496898	0.153662
R-HSA-209952	Peptide hormone biosynthesis	0.0815993	0.235185	0.153586
R-HSA-196108	Pregnenolone biosynthesis	-0.180947	-0.0274481	0.153499
R-HSA-8963684	Tyrosine catabolism	0.164134	0.317466	0.153332
R-HSA-375165	NCAM signaling for neurite out-growth	-0.24963	-0.0963523	0.153278
R-HSA-5674135	MAP2K and MAPK activation	-0.322752	-0.169571	0.153181
R-HSA-9754189	Germ layer formation at gastrulation	-0.231515	-0.0783876	0.153128
R-HSA-9732724	IFNG signaling activates MAPKs	-0.429723	-0.276782	0.152941
R-HSA-9931509	Expression of BMAL (ARNTL), CLOCK, and NPAS2	-0.341478	-0.188551	0.152927
R-HSA-3772470	Negative regulation of TCF-dependent signaling by WNT ligand antagonists	-0.0324443	0.12045	0.152894
R-HSA-8866911	TFAP2 (AP-2) family regulates transcription of cell cycle factors	-0.419559	-0.266992	0.152567
R-HSA-202433	Generation of second messenger molecules	-0.236326	-0.0840577	0.152269
R-HSA-5654699	SHC-mediated cascade:FGFR2	-0.264085	-0.112081	0.152005
R-HSA-174113	SCF-beta-TrCP mediated degradation of Emi1	-0.235154	-0.083218	0.151937
R-HSA-1234158	Regulation of gene expression by Hypoxia-inducible Factor	-0.338834	-0.187049	0.151785
R-HSA-168927	TICAM1, RIP1-mediated IKK complex recruitment	-0.261944	-0.110227	0.151718
R-HSA-9845323	Regulation of endogenous retroelements by Piwi-interacting RNAs (piRNAs)	-0.287006	-0.135372	0.151634
R-HSA-397014	Muscle contraction	-0.0928937	0.0586727	0.151566
R-HSA-174178	APC/C:Cdh1 mediated degradation of Cdc20 and other APC/C:Cdh1 targeted proteins in late mitosis/early G1	-0.246985	-0.0955783	0.151406
R-HSA-2980766	Nuclear Envelope Breakdown	-0.319858	-0.168555	0.151302
R-HSA-8978934	Metabolism of cofactors	-0.27656	-0.125295	0.151265
R-HSA-9840309	Glycosphingolipid biosynthesis	0.0982749	0.249493	0.151218
R-HSA-1660514	Synthesis of PIPs at the Golgi membrane	-0.229017	-0.0779907	0.151026
R-HSA-73772	RNA Polymerase I Promoter Escape	-0.315727	-0.164824	0.150904
R-HSA-9754119	Drug-mediated inhibition of CDK4/CDK6 activity	-0.343086	-0.192485	0.150601
R-HSA-9018678	Biosynthesis of specialized proresolving mediators (SPMs)	-0.131615	0.0188253	0.150441
R-HSA-193648	NRAGE signals death through JNK	-0.215068	-0.0649818	0.150086
R-HSA-176814	Activation of APC/C and APC/C:Cdc20 mediated degradation of mitotic proteins	-0.241154	-0.0914192	0.149735
R-HSA-417973	Adenosine P1 receptors	0.379551	0.529284	0.149733
R-HSA-5250941	Negative epigenetic regulation of rRNA expression	-0.323628	-0.17408	0.149547
R-HSA-157858	Gap junction trafficking and regulation	-0.11396	0.035422	0.149382
R-HSA-451927	Interleukin-2 family signaling	-0.254815	-0.105573	0.149242
R-HSA-6796648	TP53 Regulates Transcription of DNA Repair Genes	-0.295668	-0.146608	0.14906
R-HSA-877312	Regulation of IFNG signaling	-0.255668	-0.106692	0.148977
R-HSA-9024446	NR1H2 and NR1H3-mediated signaling	-0.201669	-0.0527293	0.14894
R-HSA-6803205	TP53 regulates transcription of several additional cell death genes whose specific roles in p53-dependent apoptosis remain uncertain	-0.330002	-0.181376	0.148626
R-HSA-9701898	STAT3 nuclear events downstream of ALK signaling	-0.345055	-0.196683	0.148371
R-HSA-5654704	SHC-mediated cascade:FGFR3	-0.232186	-0.0842835	0.147903
R-HSA-194002	Glucocorticoid biosynthesis	0.084143	0.232004	0.147861
R-HSA-435354	Zinc transporters	-0.0223342	0.125447	0.147781
R-HSA-196757	Metabolism of folate and pterines	0.0415281	0.189254	0.147726
R-HSA-2672351	Stimuli-sensing channels	-0.2211	-0.0734471	0.147653
R-HSA-193775	Synthesis of bile acids and bile salts via 24-hydroxycholesterol	0.0367612	0.18417	0.147409
R-HSA-9831926	Nephron development	0.010817	0.158217	0.1474
R-HSA-5654687	Downstream signaling of activated FGFR1	-0.136241	0.0110926	0.147334
R-HSA-451306	Ionotropic activity of kainate receptors	-0.0154785	0.131802	0.147281
R-HSA-451308	Activation of Ca-permeable Kainate Receptor	-0.0154785	0.131802	0.147281
R-HSA-2514853	Condensation of Prometaphase Chromosomes	-0.351191	-0.204147	0.147044
R-HSA-674695	RNA Polymerase II Pre-transcription Events	-0.339981	-0.193204	0.146777
R-HSA-399954	Sema3A PAK dependent Axon repulsion	-0.217808	-0.0710443	0.146764
R-HSA-5654708	Downstream signaling of activated FGFR3	-0.106471	0.0402587	0.14673
R-HSA-6807505	RNA polymerase II transcribes snRNA genes	-0.36654	-0.219831	0.146708
R-HSA-9854311	Maturation of TCA enzymes and regulation of TCA cycle	-0.298446	-0.151848	0.146598
R-HSA-1502540	Signaling by Activin	-0.131977	0.0144853	0.146463
R-HSA-5654716	Downstream signaling of activated FGFR4	-0.0889266	0.0574501	0.146377
R-HSA-9748784	Drug ADME	-0.139792	0.0063569	0.146149
R-HSA-5654688	SHC-mediated cascade:FGFR1	-0.295563	-0.149436	0.146126
R-HSA-8877627	Vitamin E transport	0.0400363	0.186097	0.146061
R-HSA-351202	Metabolism of polyamines	-0.220754	-0.0749159	0.145838
R-HSA-5654719	SHC-mediated cascade:FGFR4	-0.188456	-0.0427859	0.14567
R-HSA-8853659	RET signaling	-0.223685	-0.0780707	0.145614
R-HSA-947581	Molybdenum cofactor biosynthesis	0.201439	0.34703	0.14559
R-HSA-1433617	Regulation of signaling by NODAL	0.00487082	0.150335	0.145464
R-HSA-3215018	Processing and activation of SUMO	-0.23811	-0.0928048	0.145305
R-HSA-9020956	Interleukin-27 signaling	-0.328746	-0.18382	0.144927
R-HSA-6806667	Metabolism of fat-soluble vitamins	-0.102374	0.0425427	0.144916
R-HSA-5654696	Downstream signaling of activated FGFR2	-0.125239	0.0194604	0.144699
R-HSA-5576891	Cardiac conduction	-0.0689883	0.0755836	0.144572
R-HSA-1221632	Meiotic synapsis	-0.23425	-0.0900798	0.14417
R-HSA-450294	MAP kinase activation	-0.288778	-0.144692	0.144086
R-HSA-68911	G2 Phase	-0.295091	-0.151395	0.143697
R-HSA-69052	Switching of origins to a post-replicative state	-0.225226	-0.0818003	0.143425
R-HSA-8941856	RUNX3 regulates NOTCH signaling	-0.374876	-0.231571	0.143305
R-HSA-9819196	Zygotic genome activation (ZGA)	-0.289656	-0.146427	0.143228
R-HSA-3301854	Nuclear Pore Complex (NPC) Disassembly	-0.365938	-0.223272	0.142666
R-HSA-6799198	Complex I biogenesis	-0.176642	-0.0342489	0.142393
R-HSA-8952158	RUNX3 regulates BCL2L11 (BIM) transcription	-0.340972	-0.198601	0.142371
R-HSA-9022702	MECP2 regulates transcription of neuronal ligands	-0.353248	-0.210894	0.142354
R-HSA-9006335	Signaling by Erythropoietin	-0.300309	-0.158127	0.142182
R-HSA-69231	Cyclin D associated events in G1	-0.257628	-0.115785	0.141843
R-HSA-69236	G1 Phase	-0.257628	-0.115785	0.141843
R-HSA-8939245	RUNX1 regulates transcription of genes involved in BCR signaling	-0.291183	-0.149464	0.141719
R-HSA-9793380	Formation of paraxial mesoderm	-0.26211	-0.1204	0.141711
R-HSA-8874177	ATF6B (ATF6-beta) activates chaperones	0.01874	0.160384	0.141644
R-HSA-9834899	Specification of the neural plate border	-0.209465	-0.0678861	0.141579
R-HSA-381340	Transcriptional regulation of white adipocyte differentiation	-0.28763	-0.146216	0.141415
R-HSA-5651801	PCNA-Dependent Long Patch Base Excision Repair	-0.318072	-0.176741	0.141331
R-HSA-3371571	HSF1-dependent transactivation	-0.127183	0.0140388	0.141222
R-HSA-190872	Transport of connexons to the plasma membrane	-0.0581183	0.0827287	0.140847
R-HSA-3371568	Attenuation phase	-0.103575	0.0372664	0.140841
R-HSA-190861	Gap junction assembly	-0.018708	0.121937	0.140645
R-HSA-977068	Termination of O-glycan biosynthesis	0.0196995	0.160209	0.14051
R-HSA-112313	Neurotransmitter uptake and metabolism In glial cells	0.199722	0.34021	0.140488
R-HSA-210455	Astrocytic Glutamate-Glutamine Uptake And Metabolism	0.199722	0.34021	0.140488
R-HSA-2173795	Downregulation of SMAD2/3:SMAD4 transcriptional activity	-0.317741	-0.177511	0.14023
R-HSA-2871796	FCERI mediated MAPK activation	-0.25393	-0.113999	0.139931
R-HSA-418038	Nucleotide-like (purinergic) receptors	-0.194926	-0.0551633	0.139763
R-HSA-69190	DNA strand elongation	-0.262429	-0.122766	0.139663
R-HSA-9758881	Uptake of dietary cobalamins into enterocytes	0.368684	0.508315	0.139631
R-HSA-9013409	RHOJ GTPase cycle	-0.247363	-0.107865	0.139498
R-HSA-201556	Signaling by ALK	-0.361328	-0.221905	0.139423
R-HSA-201722	Formation of the beta-catenin:TCF transactivating complex	-0.334906	-0.195504	0.139402
R-HSA-381183	ATF6 (ATF6-alpha) activates chaperone genes	-0.144415	-0.00507703	0.139338
R-HSA-9619665	EGR2 and SOX10-mediated initiation of Schwann cell myelination	-0.203689	-0.0644186	0.13927
R-HSA-73943	Reversal of alkylation damage by DNA dioxygenases	-0.330049	-0.190859	0.13919
R-HSA-8851805	MET activates RAS signaling	-0.307853	-0.168721	0.139132
R-HSA-9014826	Interleukin-36 pathway	-0.016099	0.122715	0.138814
R-HSA-9842663	Signaling by LTK	-0.203532	-0.0647885	0.138744
R-HSA-114452	Activation of BH3-only proteins	-0.290304	-0.151591	0.138713
R-HSA-202131	Metabolism of nitric oxide: NOS3 activation and regulation	-0.200488	-0.0621665	0.138321
R-HSA-196741	Cobalamin (Cbl, vitamin B12) transport and metabolism	-0.0936391	0.0445788	0.138218
R-HSA-9832991	Formation of the posterior neural plate	-0.400072	-0.261968	0.138104
R-HSA-2032785	YAP1- and WWTR1 (TAZ)-stimulated gene expression	-0.182245	-0.0442602	0.137985
R-HSA-9907900	Proteasome assembly	-0.179132	-0.0412859	0.137846
R-HSA-9824272	Somitogenesis	-0.233383	-0.0958177	0.137566
R-HSA-6811440	Retrograde transport at the Trans-Golgi-Network	-0.269123	-0.131698	0.137424
R-HSA-5620922	BBSome-mediated cargo-targeting to cilium	-0.263732	-0.126315	0.137417
R-HSA-975578	Reactions specific to the complex N-glycan synthesis pathway	-0.102704	0.0346149	0.137319
R-HSA-75896	Plasmalogen biosynthesis	0.47338	0.610459	0.137079
R-HSA-5620924	Intraflagellar transport	-0.260317	-0.123249	0.137068
R-HSA-9012546	Interleukin-18 signaling	0.00930481	0.146278	0.136973
R-HSA-381033	ATF6 (ATF6-alpha) activates chaperones	-0.148427	-0.0116597	0.136767
R-HSA-73854	RNA Polymerase I Promoter Clearance	-0.305694	-0.168969	0.136725
R-HSA-6783310	Fanconi Anemia Pathway	-0.200863	-0.0641402	0.136723
R-HSA-8983432	Interleukin-15 signaling	-0.281273	-0.144551	0.136722
R-HSA-2142700	Biosynthesis of Lipoxins (LX)	0.111079	0.247576	0.136497
R-HSA-5610780	Degradation of GLI1 by the proteasome	-0.210663	-0.0743747	0.136288
R-HSA-112382	Formation of RNA Pol II elongation complex	-0.355362	-0.219203	0.136159
R-HSA-75955	RNA Polymerase II Transcription Elongation	-0.355362	-0.219203	0.136159
R-HSA-73933	Resolution of Abasic Sites (AP sites)	-0.263268	-0.127266	0.136002
R-HSA-5633008	TP53 Regulates Transcription of Cell Death Genes	-0.264083	-0.128102	0.135981
R-HSA-5674499	Negative feedback regulation of MAPK pathway	-0.407386	-0.271628	0.135758
R-HSA-165158	Activation of AKT2	-0.0886774	0.0469158	0.135593
R-HSA-176407	Conversion from APC/C:Cdc20 to APC/C:Cdh1 in late anaphase	-0.24677	-0.111334	0.135437
R-HSA-9931512	Phosphorylation of CLOCK, acetylation of BMAL1 (ARNTL) at target gene promoters	-0.271738	-0.136954	0.134784
R-HSA-9603798	Class I peroxisomal membrane protein import	-0.0839414	0.0504177	0.134359
R-HSA-2465910	MASTL Facilitates Mitotic Progression	-0.309541	-0.175232	0.134309
R-HSA-1482798	Acyl chain remodeling of CL	-0.0501609	0.0840232	0.134184
R-HSA-9026403	Biosynthesis of DPAn-3-derived 13-series resolvins	0.014834	0.148984	0.13415
R-HSA-442380	Zinc influx into cells by the SLC39 gene family	-0.0208481	0.113241	0.134089
R-HSA-512988	Interleukin-3, Interleukin-5 and GM-CSF signaling	-0.248225	-0.114315	0.133911
R-HSA-73864	RNA Polymerase I Transcription	-0.303186	-0.169329	0.133857
R-HSA-3928664	Ephrin signaling	-0.170351	-0.0365285	0.133822
R-HSA-8848584	Wax and plasmalogen biosynthesis	0.267576	0.401324	0.133748
R-HSA-1912420	Pre-NOTCH Processing in Golgi	-0.399278	-0.26556	0.133718
R-HSA-450282	MAPK targets/ Nuclear events mediated by MAP kinases	-0.296853	-0.163456	0.133397
R-HSA-1295596	Spry regulation of FGF signaling	-0.277475	-0.144417	0.133058
R-HSA-804914	Transport of fatty acids	-0.00725831	0.125369	0.132627
R-HSA-181431	Acetylcholine binding and downstream events	0.116144	0.248651	0.132507
R-HSA-622327	Postsynaptic nicotinic acetylcholine receptors	0.116144	0.248651	0.132507
R-HSA-8940973	RUNX2 regulates osteoblast differentiation	-0.294156	-0.161725	0.132431
R-HSA-5654738	Signaling by FGFR2	-0.291643	-0.159434	0.13221
R-HSA-8934903	Receptor Mediated Mitophagy	-0.366795	-0.234659	0.132135
R-HSA-1300642	Sperm Motility And Taxes	0.387076	0.518791	0.131715
R-HSA-8984722	Interleukin-35 Signalling	-0.322297	-0.190671	0.131626
R-HSA-9837092	FASTK family proteins regulate processing and stability of mitochondrial RNAs	-0.124448	0.00668133	0.13113
R-HSA-1500620	Meiosis	-0.204874	-0.0738874	0.130987
R-HSA-2468052	Establishment of Sister Chromatid Cohesion	-0.414574	-0.283842	0.130733
R-HSA-9018677	Biosynthesis of DHA-derived SPMs	-0.14764	-0.0170834	0.130557
R-HSA-429958	mRNA decay by 3' to 5' exoribonuclease	-0.255074	-0.124535	0.130539
R-HSA-5660489	MTF1 activates gene expression	0.021081	0.151608	0.130527
R-HSA-629594	Highly calcium permeable postsynaptic nicotinic acetylcholine receptors	0.0598319	0.190289	0.130457
R-HSA-2029480	Fcgamma receptor (FCGR) dependent phagocytosis	-0.195328	-0.0649533	0.130375
R-HSA-964827	Progressive trimming of alpha-1,2-linked mannose residues from Man9/8/7GlcNAc2 to produce Man5GlcNAc2	-0.10738	0.0229445	0.130324
R-HSA-112399	IRS-mediated signalling	-0.110688	0.0195936	0.130281
R-HSA-114508	Effects of PIP2 hydrolysis	-0.118386	0.0117956	0.130182
R-HSA-200425	Carnitine shuttle	-0.028598	0.101561	0.130159
R-HSA-9018683	Biosynthesis of DPA-derived SPMs	-0.00748551	0.12232	0.129805
R-HSA-9025094	Biosynthesis of DPAn-3 SPMs	-0.00748551	0.12232	0.129805
R-HSA-9018681	Biosynthesis of protectins	-0.586619	-0.457171	0.129448
R-HSA-3232142	SUMOylation of ubiquitinylation proteins	-0.224737	-0.0955355	0.129202
R-HSA-6804758	Regulation of TP53 Activity through Acetylation	-0.315063	-0.186033	0.12903
R-HSA-9659379	Sensory processing of sound	-0.102006	0.0269873	0.128994
R-HSA-1266695	Interleukin-7 signaling	-0.354536	-0.225566	0.12897
R-HSA-5693548	Sensing of DNA Double Strand Breaks	-0.250843	-0.122107	0.128736
R-HSA-9013405	RHOD GTPase cycle	-0.222801	-0.0941034	0.128697
R-HSA-9707616	Heme signaling	-0.284023	-0.155337	0.128686
R-HSA-6811555	PI5P Regulates TP53 Acetylation	-0.293373	-0.164803	0.12857
R-HSA-5635838	Activation of SMO	-0.118192	0.0102549	0.128447
R-HSA-2022928	HS-GAG biosynthesis	-0.0816304	0.0463455	0.127976
R-HSA-389960	Formation of tubulin folding intermediates by CCT/TriC	-0.285671	-0.157701	0.12797
R-HSA-176187	Activation of ATR in response to replication stress	-0.217685	-0.0902362	0.127449
R-HSA-9648025	EML4 and NUDC in mitotic spindle formation	-0.288297	-0.161175	0.127123
R-HSA-9634600	Regulation of glycolysis by fructose 2,6-bisphosphate metabolism	-0.291033	-0.163987	0.127046
R-HSA-9013695	NOTCH4 Intracellular Domain Regulates Transcription	-0.316276	-0.18934	0.126936
R-HSA-9013424	RHOV GTPase cycle	-0.181721	-0.0548419	0.126879
R-HSA-74749	Signal attenuation	-0.255862	-0.129011	0.126851
R-HSA-9845614	Sphingolipid catabolism	-0.0588878	0.0677882	0.126676
R-HSA-8953750	Transcriptional Regulation by E2F6	-0.296942	-0.170359	0.126583
R-HSA-2151209	Activation of PPARGC1A (PGC-1alpha) by phosphorylation	-0.0441598	0.0817866	0.125946
R-HSA-5601884	PIWI-interacting RNA (piRNA) biogenesis	-0.267855	-0.14196	0.125895
R-HSA-70326	Glucose metabolism	-0.272208	-0.146499	0.125709
R-HSA-1989781	PPARA activates gene expression	-0.263862	-0.138321	0.12554
R-HSA-6811442	Intra-Golgi and retrograde Golgi-to-ER traffic	-0.257477	-0.131994	0.125483
R-HSA-111461	Cytochrome c-mediated apoptotic response	-0.205409	-0.0799572	0.125452
R-HSA-9768919	NPAS4 regulates expression of target genes	-0.162031	-0.0366185	0.125413
R-HSA-1474165	Reproduction	-0.201614	-0.0768484	0.124765
R-HSA-113501	Inhibition of replication initiation of damaged DNA by RB1/E2F1	-0.350663	-0.225957	0.124706
R-HSA-9613354	Lipophagy	-0.071108	0.0535709	0.124679
R-HSA-211999	CYP2E1 reactions	0.461477	0.586128	0.124651
R-HSA-112126	ALKBH3 mediated reversal of alkylation damage	-0.421336	-0.296713	0.124623
R-HSA-8951430	RUNX3 regulates WNT signaling	-0.394896	-0.270283	0.124613
R-HSA-446199	Synthesis of dolichyl-phosphate	0.265992	0.390386	0.124394
R-HSA-5610785	GLI3 is processed to GLI3R by the proteasome	-0.215204	-0.0908307	0.124373
R-HSA-72306	tRNA processing	-0.320556	-0.196197	0.124359
R-HSA-5610783	Degradation of GLI2 by the proteasome	-0.21633	-0.092305	0.124025
R-HSA-9634635	Estrogen-stimulated signaling through PRKCZ	-0.351068	-0.227361	0.123707
R-HSA-2424491	DAP12 signaling	-0.216772	-0.0933031	0.123469
R-HSA-983170	Antigen Presentation: Folding, assembly and peptide loading of class I MHC	-0.287449	-0.164013	0.123436
R-HSA-350054	Notch-HLH transcription pathway	-0.351653	-0.228233	0.12342
R-HSA-9843940	Regulation of endogenous retroelements by KRAB-ZFP proteins	-0.273216	-0.150404	0.122812
R-HSA-9614399	Regulation of localization of FOXO transcription factors	-0.27649	-0.153934	0.122556
R-HSA-5576893	Phase 2 - plateau phase	0.0300479	0.152576	0.122528
R-HSA-1980145	Signaling by NOTCH2	-0.139791	-0.0173533	0.122437
R-HSA-210744	Regulation of gene expression in late stage (branching morphogenesis) pancreatic bud precursor cells	-0.325923	-0.203942	0.121981
R-HSA-9865881	Complex III assembly	-0.26354	-0.141864	0.121675
R-HSA-201688	WNT mediated activation of DVL	-0.287176	-0.165755	0.121421
R-HSA-2142691	Synthesis of Leukotrienes (LT) and Eoxins (EX)	0.0385674	0.159983	0.121415
R-HSA-110373	Resolution of AP sites via the multiple-nucleotide patch replacement pathway	-0.29651	-0.175129	0.121381
R-HSA-9933937	Formation of the canonical BAF (cBAF) complex	-0.167978	-0.046705	0.121273
R-HSA-74751	Insulin receptor signalling cascade	-0.129028	-0.00791548	0.121113
R-HSA-111447	Activation of BAD and translocation to mitochondria	-0.264476	-0.143409	0.121067
R-HSA-400206	Regulation of lipid metabolism by PPARalpha	-0.266055	-0.145451	0.120604
R-HSA-8939243	RUNX1 interacts with co-factors whose precise effect on RUNX1 targets is not known	-0.303581	-0.183069	0.120512
R-HSA-9793242	SUMOylation of nuclear envelope proteins	-0.308128	-0.187632	0.120496
R-HSA-9825895	Regulation of MITF-M-dependent genes involved in DNA replication, damage repair and senescence	-0.282039	-0.161724	0.120315
R-HSA-388844	Receptor-type tyrosine-protein phosphatases	0.066779	0.187034	0.120255
R-HSA-8941284	RUNX2 regulates chondrocyte maturation	-0.233525	-0.113292	0.120233
R-HSA-187687	Signalling to ERKs	-0.279085	-0.158891	0.120194
R-HSA-1181150	Signaling by NODAL	-0.139065	-0.0192906	0.119774
R-HSA-9933387	RORA,B,C and NR1D1 (REV-ERBA) regulate gene expression	-0.352115	-0.232577	0.119538
R-HSA-447038	NrCAM interactions	-0.0584284	0.0610802	0.119509
R-HSA-186712	Regulation of beta-cell development	-0.29751	-0.178581	0.118929
R-HSA-373752	Netrin-1 signaling	-0.140216	-0.0213646	0.118852
R-HSA-173599	Formation of the active cofactor, UDP-glucuronate	-0.643828	-0.525086	0.118742
R-HSA-70171	Glycolysis	-0.281842	-0.163497	0.118345
R-HSA-9027604	Biosynthesis of electrophilic 蠅-3 PUFA oxo-derivatives	0.00210641	0.120282	0.118175
R-HSA-9937080	Developmental Lineage of Multipotent Pancreatic Progenitor Cells	0.213145	0.33122	0.118074
R-HSA-9706019	RHOBTB3 ATPase cycle	-0.166164	-0.048148	0.118016
R-HSA-9026290	Biosynthesis of DPAn-3-derived maresins	0.0268508	0.144863	0.118012
R-HSA-2470946	Cohesin Loading onto Chromatin	-0.444148	-0.326198	0.11795
R-HSA-1483076	Synthesis of CL	-0.1376	-0.0196572	0.117943
R-HSA-77289	Mitochondrial Fatty Acid Beta-Oxidation	-0.210758	-0.0928812	0.117877
R-HSA-162699	Synthesis of dolichyl-phosphate mannose	-0.647947	-0.530124	0.117823
R-HSA-379398	Enzymatic degradation of Dopamine by monoamine oxidase	0.0744097	0.191806	0.117396
R-HSA-156580	Phase II - Conjugation of compounds	-0.0151643	0.102179	0.117343
R-HSA-8849932	Synaptic adhesion-like molecules	-0.0722717	0.0449698	0.117242
R-HSA-8983711	OAS antiviral response	-0.415395	-0.298368	0.117027
R-HSA-186797	Signaling by PDGF	-0.187082	-0.0704255	0.116656
R-HSA-75105	Fatty acyl-CoA biosynthesis	-0.0868515	0.0297483	0.1166
R-HSA-9752946	Expression and translocation of olfactory receptors	0.123095	0.239668	0.116573
R-HSA-9853506	OGDH complex synthesizes succinyl-CoA from 2-OG	-0.206236	-0.0896791	0.116557
R-HSA-525793	Myogenesis	-0.213723	-0.0971939	0.116529
R-HSA-389513	Co-inhibition by CTLA4	-0.255375	-0.138923	0.116452
R-HSA-193048	Androgen biosynthesis	0.0807563	0.196976	0.11622
R-HSA-8981607	Intracellular oxygen transport	-0.0729732	0.0431706	0.116144
R-HSA-1855231	Synthesis of IPs in the ER lumen	-0.00943619	0.106472	0.115908
R-HSA-9934037	Formation of neuronal progenitor and neuronal BAF (npBAF and nBAF)	-0.172523	-0.0566551	0.115868
R-HSA-9858328	OADH complex synthesizes glutaryl-CoA from 2-OA	-0.172302	-0.0564567	0.115845
R-HSA-5657655	MGMT-mediated DNA damage reversal	-0.792892	-0.67715	0.115741
R-HSA-1170546	Prolactin receptor signaling	-0.240134	-0.124417	0.115717
R-HSA-163316	Mitochondrial transcription termination	0.00243787	0.117962	0.115524
R-HSA-4085001	Sialic acid metabolism	-0.153324	-0.0379241	0.1154
R-HSA-427589	Type II Na+/Pi cotransporters	0.000550488	0.115602	0.115052
R-HSA-4411364	Binding of TCF/LEF:CTNNB1 to target gene promoters	-0.374645	-0.259877	0.114768
R-HSA-418346	Platelet homeostasis	-0.159189	-0.0447566	0.114432
R-HSA-1296025	ATP sensitive Potassium channels	0.084146	0.19849	0.114344
R-HSA-6783984	Glycine degradation	-0.243489	-0.129229	0.11426
R-HSA-73942	DNA Damage Reversal	-0.346563	-0.232365	0.114199
R-HSA-8852405	Signaling by MST1	0.0020893	0.116212	0.114123
R-HSA-264870	Caspase-mediated cleavage of cytoskeletal proteins	-0.138817	-0.024704	0.114113
R-HSA-8939242	RUNX1 regulates transcription of genes involved in differentiation of keratinocytes	-0.273584	-0.159586	0.113998
R-HSA-1483249	Inositol phosphate metabolism	-0.164603	-0.0507293	0.113874
R-HSA-76061	RNA Polymerase III Transcription Initiation From Type 1 Promoter	-0.271421	-0.158338	0.113083
R-HSA-425410	Metal ion SLC transporters	0.0379461	0.151018	0.113072
R-HSA-2046104	alpha-linolenic (omega3) and linoleic (omega6) acid metabolism	-0.136973	-0.0240827	0.11289
R-HSA-2046106	alpha-linolenic acid (ALA) metabolism	-0.136973	-0.0240827	0.11289
R-HSA-6803207	TP53 Regulates Transcription of Caspase Activators and Caspases	-0.255505	-0.142848	0.112658
R-HSA-163685	Integration of energy metabolism	-0.147034	-0.0344784	0.112555
R-HSA-8964540	Alanine metabolism	0.273156	0.385595	0.112439
R-HSA-5693554	Resolution of D-loop Structures through Synthesis-Dependent Strand Annealing (SDSA)	-0.248631	-0.136234	0.112397
R-HSA-916853	Degradation of GABA	0.273256	0.385626	0.112369
R-HSA-8941326	RUNX2 regulates bone development	-0.280126	-0.167802	0.112324
R-HSA-2408552	Methylation of MeSeH for excretion	0.285231	0.397452	0.112221
R-HSA-913709	O-linked glycosylation of mucins	0.0433591	0.155511	0.112152
R-HSA-139853	Elevation of cytosolic Ca2+ levels	-0.0258789	0.0862276	0.112107
R-HSA-9024909	BDNF activates NTRK2 (TRKB) signaling	0.427987	0.540077	0.11209
R-HSA-141334	PAOs oxidise polyamines to amines	0.314304	0.42628	0.111976
R-HSA-3296197	Hydroxycarboxylic acid-binding receptors	0.414281	0.525873	0.111592
R-HSA-379397	Enzymatic degradation of dopamine by COMT	0.0967533	0.208194	0.11144
R-HSA-2500257	Resolution of Sister Chromatid Cohesion	-0.286592	-0.175189	0.111403
R-HSA-5654733	Negative regulation of FGFR4 signaling	-0.246116	-0.134793	0.111323
R-HSA-2172127	DAP12 interactions	-0.199334	-0.0882284	0.111105
R-HSA-9025046	NTF3 activates NTRK2 (TRKB) signaling	0.429054	0.54012	0.111066
R-HSA-204998	Cell death signalling via NRAGE, NRIF and NADE	-0.204669	-0.0938268	0.110842
R-HSA-381038	XBP1(S) activates chaperone genes	-0.218582	-0.107807	0.110774
R-HSA-444257	RSK activation	-0.324846	-0.214281	0.110566
R-HSA-5624138	Trafficking of myristoylated proteins to the cilium	-0.404951	-0.294388	0.110563
R-HSA-373756	SDK interactions	0.502281	0.612771	0.110491
R-HSA-880009	Interconversion of 2-oxoglutarate and 2-hydroxyglutarate	0.392496	0.502949	0.110454
R-HSA-622323	Presynaptic nicotinic acetylcholine receptors	0.334365	0.444755	0.11039
R-HSA-6807878	COPI-mediated anterograde transport	-0.214474	-0.104115	0.110359
R-HSA-9758920	Formation of lateral plate mesoderm	0.225104	0.335352	0.110248
R-HSA-1299503	TWIK related potassium channel (TREK)	0.497563	0.6078	0.110237
R-HSA-389599	Alpha-oxidation of phytanate	0.115482	0.225625	0.110143
R-HSA-140180	COX reactions	0.635685	0.745459	0.109774
R-HSA-9859138	BCKDH synthesizes BCAA-CoA from KIC, KMVA, KIV	-0.282546	-0.172891	0.109654
R-HSA-1299287	Tandem pore domain halothane-inhibited K+ channel (THIK)	0.665199	0.774807	0.109608
R-HSA-2871809	FCERI mediated Ca+2 mobilization	-0.206205	-0.09664	0.109565
R-HSA-9857492	Protein lipoylation	-0.177149	-0.0679703	0.109179
R-HSA-9037628	Rhesus blood group biosynthesis	0.769285	0.87843	0.109145
R-HSA-9673163	Oleoyl-phe metabolism	0.867432	0.976411	0.108979
R-HSA-350864	Regulation of thyroid hormone activity	0.828432	0.937411	0.108979
R-HSA-141424	Amplification of signal from the kinetochores	-0.287208	-0.178716	0.108492
R-HSA-141444	Amplification of signal from unattached kinetochores via a MAD2 inhibitory signal	-0.287208	-0.178716	0.108492
R-HSA-6787450	tRNA modification in the mitochondrion	-0.245854	-0.13743	0.108425
R-HSA-352230	Amino acid transport across the plasma membrane	-0.0543682	0.0539242	0.108292
R-HSA-9031628	NGF-stimulated transcription	-0.178589	-0.0703519	0.108237
R-HSA-74158	RNA Polymerase III Transcription	-0.222293	-0.114257	0.108036
R-HSA-749476	RNA Polymerase III Abortive And Retractive Initiation	-0.222293	-0.114257	0.108036
R-HSA-73762	RNA Polymerase I Transcription Initiation	-0.305798	-0.198018	0.10778
R-HSA-9932444	ATP-dependent chromatin remodelers	-0.177561	-0.0701682	0.107393
R-HSA-9932451	SWI/SNF chromatin remodelers	-0.177561	-0.0701682	0.107393
R-HSA-392154	Nitric oxide stimulates guanylate cyclase	0.0493602	0.156584	0.107224
R-HSA-196854	Metabolism of vitamins and cofactors	-0.145609	-0.0389657	0.106644
R-HSA-170822	Regulation of Glucokinase by Glucokinase Regulatory Protein	-0.329585	-0.223441	0.106144
R-HSA-8856688	Golgi-to-ER retrograde transport	-0.260724	-0.154695	0.106029
R-HSA-2995410	Nuclear Envelope (NE) Reassembly	-0.296882	-0.191006	0.105876
R-HSA-193670	p75NTR negatively regulates cell cycle via SC1	-0.350246	-0.244688	0.105557
R-HSA-1483206	Glycerophospholipid biosynthesis	-0.216507	-0.111071	0.105436
R-HSA-392517	Rap1 signalling	-0.279917	-0.17451	0.105407
R-HSA-71064	Lysine catabolism	-0.109693	-0.00430818	0.105385
R-HSA-156711	Polo-like kinase mediated events	-0.31444	-0.209281	0.10516
R-HSA-5654732	Negative regulation of FGFR3 signaling	-0.245449	-0.140406	0.105043
R-HSA-68689	CDC6 association with the ORC:origin complex	-0.0351806	0.0697596	0.10494
R-HSA-428157	Sphingolipid metabolism	-0.0408067	0.0637623	0.104569
R-HSA-9733709	Cardiogenesis	-0.199441	-0.0950331	0.104408
R-HSA-162791	Attachment of GPI anchor to uPAR	-0.0548784	0.0494501	0.104329
R-HSA-69618	Mitotic Spindle Checkpoint	-0.280212	-0.17602	0.104192
R-HSA-202670	ERKs are inactivated	-0.280431	-0.176243	0.104188
R-HSA-69205	G1/S-Specific Transcription	-0.320717	-0.216535	0.104181
R-HSA-9026519	Activated NTRK2 signals through RAS	-0.370411	-0.266231	0.10418
R-HSA-9007101	Rab regulation of trafficking	-0.221558	-0.117615	0.103943
R-HSA-5693568	Resolution of D-loop Structures through Holliday Junction Intermediates	-0.246734	-0.143106	0.103629
R-HSA-2162123	Synthesis of Prostaglandins (PG) and Thromboxanes (TX)	-0.0819431	0.0215937	0.103537
R-HSA-113510	E2F mediated regulation of DNA replication	-0.299559	-0.196266	0.103292
R-HSA-390247	Beta-oxidation of very long chain fatty acids	-0.038513	0.0647732	0.103286
R-HSA-5693537	Resolution of D-Loop Structures	-0.245348	-0.142239	0.103108
R-HSA-2980767	Activation of NIMA Kinases NEK9, NEK6, NEK7	-0.331298	-0.228325	0.102972
R-HSA-8850843	Phosphate bond hydrolysis by NTPDase proteins	-0.207997	-0.105156	0.102841
R-HSA-1237044	Erythrocytes take up carbon dioxide and release oxygen	0.0629587	0.165726	0.102768
R-HSA-1480926	O2/CO2 exchange in erythrocytes	0.0629587	0.165726	0.102768
R-HSA-9842860	Regulation of endogenous retroelements	-0.231311	-0.128723	0.102588
R-HSA-2995383	Initiation of Nuclear Envelope (NE) Reformation	-0.303817	-0.201642	0.102175
R-HSA-6807047	Cholesterol biosynthesis via desmosterol	-0.173727	-0.0717923	0.101934
R-HSA-6807062	Cholesterol biosynthesis via lathosterol	-0.173727	-0.0717923	0.101934
R-HSA-141405	Inhibition of the proteolytic activity of APC/C required for the onset of anaphase by mitotic spindle checkpoint components	-0.285595	-0.183922	0.101673
R-HSA-141430	Inactivation of APC/C via direct inhibition of the APC/C complex	-0.285595	-0.183922	0.101673
R-HSA-199220	Vitamin B5 (pantothenate) metabolism	-0.194805	-0.0932269	0.101578
R-HSA-1369062	ABC transporters in lipid homeostasis	-0.016909	0.0846278	0.101537
R-HSA-9609736	Assembly and cell surface presentation of NMDA receptors	0.00279192	0.104095	0.101303
R-HSA-76066	RNA Polymerase III Transcription Initiation From Type 2 Promoter	-0.267925	-0.167038	0.100887
R-HSA-1855204	Synthesis of IP3 and IP4 in the cytosol	-0.181871	-0.0810259	0.100845
R-HSA-2980736	Peptide hormone metabolism	-0.159541	-0.0587653	0.100776
R-HSA-159231	Transport of Mature mRNA Derived from an Intronless Transcript	-0.355778	-0.255061	0.100717
R-HSA-9836573	Mitochondrial RNA degradation	-0.217912	-0.117206	0.100706
R-HSA-983712	Ion channel transport	-0.152262	-0.0515848	0.100677
R-HSA-8854691	Interleukin-20 family signaling	-0.207129	-0.107059	0.100071
R-HSA-196849	Metabolism of water-soluble vitamins and cofactors	-0.100602	-0.000725807	0.0998759
R-HSA-5683826	Surfactant metabolism	-0.028622	0.0711983	0.0998203
R-HSA-5654726	Negative regulation of FGFR1 signaling	-0.250306	-0.150666	0.0996405
R-HSA-8868766	rRNA processing in the mitochondrion	-0.180915	-0.0815253	0.0993895
R-HSA-6811434	COPI-dependent Golgi-to-ER retrograde traffic	-0.216	-0.116955	0.099045
R-HSA-4641265	Repression of WNT target genes	-0.324656	-0.225667	0.0989896
R-HSA-2979096	NOTCH2 Activation and Transmission of Signal to the Nucleus	-0.0888899	0.00991727	0.0988072
R-HSA-159227	Transport of the SLBP independent Mature mRNA	-0.345355	-0.246718	0.0986372
R-HSA-389661	Glyoxylate metabolism and glycine degradation	-0.177536	-0.0789295	0.0986069
R-HSA-933541	TRAF6 mediated IRF7 activation	-0.235067	-0.13708	0.0979873
R-HSA-9933939	Formation of the polybromo-BAF (pBAF) complex	-0.162972	-0.0654032	0.097569
R-HSA-159234	Transport of Mature mRNAs Derived from Intronless Transcripts	-0.354403	-0.257076	0.0973268
R-HSA-2142670	Synthesis of epoxy (EET) and dihydroxyeicosatrienoic acids (DHET)	-0.432372	-0.335052	0.0973192
R-HSA-68962	Activation of the pre-replicative complex	-0.221845	-0.124548	0.0972967
R-HSA-964739	N-glycan trimming and elongation in the cis-Golgi	-0.0286361	0.0686536	0.0972897
R-HSA-9825892	Regulation of MITF-M-dependent genes involved in cell cycle and proliferation	-0.283458	-0.186199	0.0972588
R-HSA-5693616	Presynaptic phase of homologous DNA pairing and strand exchange	-0.213071	-0.115853	0.0972182
R-HSA-196071	Metabolism of steroid hormones	-0.121309	-0.024477	0.0968316
R-HSA-9857377	Regulation of MITF-M-dependent genes involved in lysosome biogenesis and autophagy	-0.129221	-0.0328154	0.0964061
R-HSA-5669034	TNFs bind their physiological receptors	-0.166727	-0.0704474	0.09628
R-HSA-5368598	Negative regulation of TCF-dependent signaling by DVL-interacting proteins	-0.188425	-0.0925542	0.095871
R-HSA-379401	Dopamine clearance from the synaptic cleft	0.126272	0.222083	0.0958109
R-HSA-3214815	HDACs deacetylate histones	-0.29938	-0.203768	0.0956116
R-HSA-8854518	AURKA Activation by TPX2	-0.2478	-0.152314	0.0954858
R-HSA-5654727	Negative regulation of FGFR2 signaling	-0.243996	-0.148647	0.0953486
R-HSA-159230	Transport of the SLBP Dependant Mature mRNA	-0.344077	-0.248966	0.0951113
R-HSA-9022699	MECP2 regulates neuronal receptors and channels	-0.292468	-0.197406	0.0950624
R-HSA-380259	Loss of Nlp from mitotic centrosomes	-0.247621	-0.153066	0.0945548
R-HSA-380284	Loss of proteins required for interphase microtubule organization from the centrosome	-0.247621	-0.153066	0.0945548
R-HSA-110362	POLB-Dependent Long Patch Base Excision Repair	-0.333281	-0.238983	0.0942982
R-HSA-1362300	Transcription of E2F targets under negative control by p107 (RBL1) and p130 (RBL2) in complex with HDAC1	-0.354658	-0.260564	0.0940941
R-HSA-5357786	TNFR1-induced proapoptotic signaling	-0.13056	-0.0364793	0.0940806
R-HSA-9006115	Signaling by NTRK2 (TRKB)	-0.160397	-0.0663597	0.0940378
R-HSA-5685938	HDR through Single Strand Annealing (SSA)	-0.222365	-0.128645	0.0937203
R-HSA-425407	SLC-mediated transmembrane transport	7.915182e-05	0.0933641	0.0932849
R-HSA-209776	Metabolism of amine-derived hormones	0.322191	0.414991	0.0927998
R-HSA-5693579	Homologous DNA Pairing and Strand Exchange	-0.214457	-0.122426	0.0920306
R-HSA-2142753	Arachidonate metabolism	-0.0764182	0.0154594	0.0918776
R-HSA-74752	Signaling by Insulin receptor	-0.0971367	-0.00553957	0.0915971
R-HSA-380270	Recruitment of mitotic centrosome proteins and complexes	-0.247799	-0.156306	0.0914933
R-HSA-380287	Centrosome maturation	-0.247799	-0.156306	0.0914933
R-HSA-5675221	Negative regulation of MAPK pathway	-0.275656	-0.184462	0.0911933
R-HSA-8985801	Regulation of cortical dendrite branching	0.106757	0.197547	0.0907902
R-HSA-111465	Apoptotic cleavage of cellular proteins	-0.189219	-0.098647	0.0905724
R-HSA-211916	Vitamins	0.655297	0.74546	0.090163
R-HSA-917977	Transferrin endocytosis and recycling	-0.0105947	0.0792148	0.0898095
R-HSA-76046	RNA Polymerase III Transcription Initiation	-0.242135	-0.152561	0.0895736
R-HSA-1660499	Synthesis of PIPs at the plasma membrane	-0.247551	-0.158327	0.0892239
R-HSA-9620244	Long-term potentiation	-0.0518275	0.0373548	0.0891823
R-HSA-1660661	Sphingolipid de novo biosynthesis	-0.0390911	0.049985	0.0890761
R-HSA-73863	RNA Polymerase I Transcription Termination	-0.259797	-0.171432	0.0883651
R-HSA-9013420	RHOU GTPase cycle	-0.177761	-0.0900153	0.0877456
R-HSA-1247673	Erythrocytes take up oxygen and release carbon dioxide	0.103325	0.191069	0.0877439
R-HSA-5624958	ARL13B-mediated ciliary trafficking of INPP5E	-0.058962	0.0287067	0.0876687
R-HSA-1660516	Synthesis of PIPs at the early endosome membrane	-0.279414	-0.19219	0.0872236
R-HSA-450604	KSRP (KHSRP) binds and destabilizes mRNA	-0.261367	-0.174657	0.0867105
R-HSA-2426168	Activation of gene expression by SREBF (SREBP)	-0.249139	-0.162571	0.0865674
R-HSA-1483255	PI Metabolism	-0.218888	-0.13235	0.0865378
R-HSA-70221	Glycogen breakdown (glycogenolysis)	0.121841	0.208347	0.0865052
R-HSA-9823739	Formation of the anterior neural plate	-0.349434	-0.264297	0.0851366
R-HSA-156590	Glutathione conjugation	-0.0339642	0.0510457	0.0850099
R-HSA-2892247	POU5F1 (OCT4), SOX2, NANOG activate genes related to proliferation	-0.307175	-0.222179	0.0849959
R-HSA-399719	Trafficking of AMPA receptors	-0.15722	-0.0724846	0.0847355
R-HSA-399721	Glutamate binding, activation of AMPA receptors and synaptic plasticity	-0.15722	-0.0724846	0.0847355
R-HSA-5685939	HDR through MMEJ (alt-NHEJ)	-0.325465	-0.2408	0.0846652
R-HSA-420499	Class C/3 (Metabotropic glutamate/pheromone receptors)	0.478217	0.562744	0.084527
R-HSA-9854907	Regulation of MITF-M dependent genes involved in metabolism	-0.22855	-0.144461	0.0840893
R-HSA-75876	Synthesis of very long-chain fatty acyl-CoAs	-0.0534404	0.03064	0.0840804
R-HSA-390918	Peroxisomal lipid metabolism	0.0349159	0.118971	0.0840549
R-HSA-4551638	SUMOylation of chromatin organization proteins	-0.267608	-0.183703	0.0839051
R-HSA-1362409	Mitochondrial iron-sulfur cluster biogenesis	-0.436496	-0.352999	0.0834964
R-HSA-425366	Transport of bile salts and organic acids, metal ions and amine compounds	-0.00527392	0.0782175	0.0834915
R-HSA-9031525	NR1H2 & NR1H3 regulate gene expression to limit cholesterol uptake	-0.0755781	0.00784797	0.0834261
R-HSA-2142816	Synthesis of (16-20)-hydroxyeicosatetraenoic acids (HETE)	-0.410857	-0.327447	0.0834103
R-HSA-181430	Norepinephrine Neurotransmitter Release Cycle	-0.0689126	0.0131962	0.0821088
R-HSA-9845576	Glycosphingolipid transport	-0.163431	-0.0822957	0.0811354
R-HSA-4641262	Disassembly of the destruction complex and recruitment of AXIN to the membrane	-0.218775	-0.13768	0.0810945
R-HSA-9617324	Negative regulation of NMDA receptor-mediated neuronal transmission	0.00765994	0.0887303	0.0810703
R-HSA-9933946	Formation of the embryonic stem cell BAF (esBAF) complex	-0.147846	-0.0668523	0.080994
R-HSA-9753281	Paracetamol ADME	0.174236	0.255203	0.0809665
R-HSA-8873719	RAB geranylgeranylation	-0.135901	-0.0549528	0.0809486
R-HSA-169893	Prolonged ERK activation events	-0.267054	-0.186424	0.0806302
R-HSA-181429	Serotonin Neurotransmitter Release Cycle	-0.0414409	0.0390677	0.0805086
R-HSA-9033500	TYSND1 cleaves peroxisomal proteins	-0.0027736	0.0777208	0.0804944
R-HSA-264642	Acetylcholine Neurotransmitter Release Cycle	-0.107949	-0.0276713	0.080278
R-HSA-75035	Chk1/Chk2(Cds1) mediated inactivation of Cyclin B:Cdk1 complex	-0.241856	-0.16164	0.0802163
R-HSA-198753	ERK/MAPK targets	-0.29709	-0.217611	0.0794788
R-HSA-9933947	Formation of the non-canonical BAF (ncBAF) complex	-0.179818	-0.100614	0.0792041
R-HSA-438066	Unblocking of NMDA receptors, glutamate binding and activation	0.0115541	0.0905257	0.0789716
R-HSA-196299	Beta-catenin phosphorylation cascade	-0.267207	-0.188501	0.0787059
R-HSA-390648	Muscarinic acetylcholine receptors	-0.191964	-0.113325	0.0786397
R-HSA-432142	Platelet sensitization by LDL	-0.219785	-0.141862	0.0779224
R-HSA-3108214	SUMOylation of DNA damage response and repair proteins	-0.279386	-0.201638	0.0777478
R-HSA-9615933	Postmitotic nuclear pore complex (NPC) reformation	-0.297001	-0.21995	0.0770511
R-HSA-9034864	Activated NTRK3 signals through RAS	-0.310216	-0.233619	0.0765975
R-HSA-180024	DARPP-32 events	-0.269056	-0.192665	0.0763904
R-HSA-5654743	Signaling by FGFR4	-0.198061	-0.121843	0.0762177
R-HSA-9018682	Biosynthesis of maresins	0.0667032	0.142561	0.0758576
R-HSA-983189	Kinesins	-0.173568	-0.0985059	0.0750618
R-HSA-5173214	O-glycosylation of TSR domain-containing proteins	0.201183	0.276225	0.0750426
R-HSA-5654736	Signaling by FGFR1	-0.214384	-0.139641	0.0747427
R-HSA-5682910	LGI-ADAM interactions	-0.0549121	0.0197151	0.0746271
R-HSA-9818564	Epigenetic regulation of gene expression by MLL3 and MLL4 complexes	-0.230043	-0.155581	0.074462
R-HSA-9841922	MLL4 and MLL3 complexes regulate expression of PPARG target genes in adipogenesis and hepatic steatosis	-0.230043	-0.155581	0.074462
R-HSA-9851695	Epigenetic regulation of adipogenesis genes by MLL3 and MLL4 complexes	-0.230043	-0.155581	0.074462
R-HSA-1660517	Synthesis of PIPs at the late endosome membrane	-0.225673	-0.151544	0.0741288
R-HSA-73980	RNA Polymerase III Transcription Termination	-0.217272	-0.143663	0.0736084
R-HSA-76071	RNA Polymerase III Transcription Initiation From Type 3 Promoter	-0.232502	-0.158983	0.0735186
R-HSA-450513	Tristetraprolin (TTP, ZFP36) binds and destabilizes mRNA	-0.25223	-0.178793	0.0734372
R-HSA-9029558	NR1H2 & NR1H3 regulate gene expression linked to lipogenesis	-0.10316	-0.0302118	0.072948
R-HSA-425397	Transport of vitamins, nucleosides, and related molecules	0.0123344	0.0852083	0.072874
R-HSA-379724	tRNA Aminoacylation	-0.164058	-0.0912257	0.0728318
R-HSA-6784531	tRNA processing in the nucleus	-0.341339	-0.268798	0.0725409
R-HSA-9911233	Expression of NOTCH2NL genes	0.147862	0.220169	0.0723072
R-HSA-9033658	Blood group systems biosynthesis	0.267097	0.33883	0.0717329
R-HSA-450385	Butyrate Response Factor 1 (BRF1) binds and destabilizes mRNA	-0.2705	-0.199199	0.0713017
R-HSA-379726	Mitochondrial tRNA aminoacylation	-0.157462	-0.0862033	0.0712582
R-HSA-111458	Formation of apoptosome	-0.175504	-0.104401	0.0711034
R-HSA-9627069	Regulation of the apoptosome activity	-0.175504	-0.104401	0.0711034
R-HSA-5654741	Signaling by FGFR3	-0.196792	-0.125784	0.0710078
R-HSA-449836	Other interleukin signaling	-0.130777	-0.0600396	0.0707374
R-HSA-9615017	FOXO-mediated transcription of oxidative stress, metabolic and neuronal genes	-0.262048	-0.191606	0.0704425
R-HSA-163125	Post-translational modification: synthesis of GPI-anchored proteins	0.184651	0.255064	0.0704133
R-HSA-6811438	Intra-Golgi traffic	-0.215871	-0.145487	0.070384
R-HSA-186763	Downstream signal transduction	-0.183437	-0.113109	0.0703281
R-HSA-6806664	Metabolism of vitamin K	-0.00850486	0.0616845	0.0701893
R-HSA-71403	Citric acid cycle (TCA cycle)	-0.285372	-0.215571	0.0698012
R-HSA-212676	Dopamine Neurotransmitter Release Cycle	-0.0262254	0.0435621	0.0697875
R-HSA-205025	NADE modulates death signalling	-0.116942	-0.0475339	0.0694078
R-HSA-3371511	HSF1 activation	-0.150219	-0.0810408	0.069178
R-HSA-1655829	Regulation of cholesterol biosynthesis by SREBP (SREBF)	-0.254861	-0.186265	0.0685964
R-HSA-3214842	HDMs demethylate histones	-0.324678	-0.256266	0.0684119
R-HSA-5694530	Cargo concentration in the ER	-0.129167	-0.0610626	0.068104
R-HSA-446219	Synthesis of substrates in N-glycan biosythesis	-0.0960049	-0.0284895	0.0675154
R-HSA-68884	Mitotic Telophase/Cytokinesis	-0.311021	-0.244409	0.0666125
R-HSA-170984	ARMS-mediated activation	-0.258062	-0.191582	0.0664797
R-HSA-8876198	RAB GEFs exchange GTP for GDP on RABs	-0.220827	-0.154728	0.0660994
R-HSA-170968	Frs2-mediated activation	-0.265869	-0.20047	0.065399
R-HSA-8963743	Digestion and absorption	0.0587377	0.123734	0.0649965
R-HSA-5673000	RAF activation	-0.300999	-0.236728	0.0642703
R-HSA-5173105	O-linked glycosylation	0.0699771	0.132748	0.0627709
R-HSA-1483166	Synthesis of PA	0.152557	0.214844	0.0622867
R-HSA-140534	Caspase activation via Death Receptors in the presence of ligand	-0.10951	-0.04726	0.0622502
R-HSA-68881	Mitotic Metaphase/Anaphase Transition	-0.209949	-0.147982	0.0619667
R-HSA-3371378	Regulation by c-FLIP	-0.112653	-0.053124	0.059529
R-HSA-5218900	CASP8 activity is inhibited	-0.112653	-0.053124	0.059529
R-HSA-69416	Dimerization of procaspase-8	-0.112653	-0.053124	0.059529
R-HSA-176412	Phosphorylation of the APC/C	-0.264014	-0.205007	0.0590075
R-HSA-73780	RNA Polymerase III Chain Elongation	-0.241979	-0.183089	0.0588901
R-HSA-428540	Activation of RAC1	-0.0892786	-0.0312303	0.0580484
R-HSA-191273	Cholesterol biosynthesis	-0.0994555	-0.0415729	0.0578826
R-HSA-198725	Nuclear Events (kinase and transcription factor activation)	-0.209591	-0.152363	0.0572282
R-HSA-8875656	MET receptor recycling	-0.272027	-0.215562	0.0564647
R-HSA-8874211	CREB3 factors activate genes	-0.0906003	-0.0347815	0.0558188
R-HSA-70921	Histidine catabolism	0.10271	0.157719	0.0550092
R-HSA-211981	Xenobiotics	-0.229682	-0.174754	0.0549284
R-HSA-69200	Phosphorylation of proteins involved in G1/S transition by active Cyclin E:Cdk2 complexes	-0.357255	-0.303453	0.0538024
R-HSA-4085377	SUMOylation of SUMOylation proteins	-0.274965	-0.221627	0.0533378
R-HSA-69273	Cyclin A/B1/B2 associated events during G2/M transition	-0.269069	-0.21745	0.0516186
R-HSA-211897	Cytochrome P450 - arranged by substrate type	-0.0628878	-0.0117883	0.0510995
R-HSA-163680	AMPK inhibits chREBP transcriptional activation activity	-0.0224843	0.027909	0.0503933
R-HSA-8978868	Fatty acid metabolism	-0.0431968	0.00692274	0.0501195
R-HSA-352238	Breakdown of the nuclear lamina	-0.0976345	-0.0475658	0.0500687
R-HSA-112310	Neurotransmitter release cycle	-0.00872347	0.040987	0.0497105
R-HSA-446193	Biosynthesis of the N-glycan precursor (dolichol lipid-linked oligosaccharide, LLO) and transfer to a nascent protein	-0.0959883	-0.0463205	0.0496678
R-HSA-2028269	Signaling by Hippo	-0.185841	-0.137291	0.0485507
R-HSA-5357769	Caspase activation via extrinsic apoptotic signalling pathway	-0.103854	-0.0554567	0.0483974
R-HSA-888590	GABA synthesis, release, reuptake and degradation	-0.0303894	0.0172492	0.0476386
R-HSA-5620920	Cargo trafficking to the periciliary membrane	-0.190835	-0.143362	0.047473
R-HSA-112122	ALKBH2 mediated reversal of alkylation damage	-0.5382	-0.491671	0.0465293
R-HSA-211859	Biological oxidations	0.00861839	0.0547113	0.0460929
R-HSA-5223345	Miscellaneous transport and binding events	-0.117638	-0.071556	0.0460823
R-HSA-416993	Trafficking of GluR2-containing AMPA receptors	-0.114143	-0.068266	0.0458775
R-HSA-6793080	rRNA modification in the mitochondrion	-0.134512	-0.0892426	0.0452689
R-HSA-442742	CREB1 phosphorylation through NMDA receptor-mediated activation of RAS signaling	-0.164924	-0.121604	0.0433199
R-HSA-442660	Na+/Cl- dependent neurotransmitter transporters	0.18451	0.227767	0.0432574
R-HSA-5620916	VxPx cargo-targeting to cilium	-0.233694	-0.190912	0.0427819
R-HSA-176417	Phosphorylation of Emi1	-0.250329	-0.208895	0.0414339
R-HSA-204005	COPII-mediated vesicle transport	-0.126788	-0.0864859	0.040302
R-HSA-1855183	Synthesis of IP2, IP, and Ins in the cytosol	-0.185545	-0.148897	0.0366477
R-HSA-211945	Phase I - Functionalization of compounds	0.0115645	0.0474362	0.0358716
R-HSA-442982	Ras activation upon Ca2+ influx through NMDA receptor	-0.0858214	-0.0499984	0.035823
R-HSA-8937144	Aryl hydrocarbon receptor signalling	-0.0660482	-0.030646	0.0354022
R-HSA-418889	Caspase activation via Dependence Receptors in the absence of ligand	-0.0700342	-0.0356887	0.0343455
R-HSA-9772755	Formation of WDR5-containing histone-modifying complexes	-0.184033	-0.150852	0.0331803
R-HSA-6794362	Protein-protein interactions at synapses	-0.000877269	0.031665	0.0325423
R-HSA-70350	Fructose catabolism	0.0933521	0.125413	0.0320608
R-HSA-113507	E2F-enabled inhibition of pre-replication complex formation	-0.185793	-0.153761	0.0320323
R-HSA-210500	Glutamate Neurotransmitter Release Cycle	-0.0634837	-0.0320749	0.0314088
R-HSA-5365859	RA biosynthesis pathway	0.250077	0.279947	0.0298697
R-HSA-162658	Golgi Cisternae Pericentriolar Stack Reorganization	-0.178823	-0.149543	0.02928
R-HSA-264876	Insulin processing	-0.100072	-0.0733137	0.0267586
R-HSA-163765	ChREBP activates metabolic gene expression	-0.15233	-0.126662	0.0256677
R-HSA-9037629	Lewis blood group biosynthesis	0.388879	0.413602	0.0247222
R-HSA-211957	Aromatic amines can be N-hydroxylated or N-dealkylated by CYP1A2	-0.422731	-0.401235	0.0214958
R-HSA-5652084	Fructose metabolism	0.0698481	0.090908	0.0210599
R-HSA-6794361	Neurexins and neuroligins	-0.00784661	0.0120677	0.0199143
R-HSA-1482788	Acyl chain remodelling of PC	-0.0696125	-0.0510431	0.0185695
R-HSA-390650	Histamine receptors	0.401051	0.409067	0.00801672910000001
